# Supplementary material for: Dynamic construction of refractive index-dependent vibrations using surface plasmon-phonon polaritons
Source: Nat Commun. 2023 Nov 11;14:7316. doi: 10.1038/s41467-023-43127-z (PMC10640644; doi:10.1038/s41467-023-43127-z)
Supplement: Supplementary file 3 — Source Data [file 41467_2023_43127_MOESM3_ESM.xlsx]

## Sheet: Fig. 2c
Wavenumber (cm-1)	C	B	A
1700.18	21.2835	23.2716	27.6964
1698.19	21.4008	23.3594	27.8644
1696.2	21.6143	23.7423	28.2683
1694.22	21.7952	24.1896	28.6969
1692.24	21.9128	24.4805	29.0016
1690.27	21.9861	24.5905	29.1762
1688.29	22.0081	24.5502	29.2305
1686.33	21.9682	24.3933	29.1781
1684.37	21.9779	24.359	29.2293
1682.41	22.1385	24.6635	29.564
1680.46	22.3214	25.0575	29.9567
1678.51	22.4161	25.2776	30.1995
1676.57	22.4727	25.3574	30.3501
1674.63	22.5592	25.4057	30.5052
1672.7	22.667	25.4596	30.6679
1670.77	22.7631	25.5554	30.8423
1668.84	22.8549	25.7681	31.0806
1666.93	22.9468	26.0274	31.3369
1665.01	23.033	26.2095	31.5425
1663.1	23.1216	26.3341	31.7354
1661.19	23.2119	26.471	31.9539
1659.29	23.2747	26.5692	32.1268
1657.39	23.2598	26.4957	32.1373
1655.49	23.1323	26.1849	31.935
1653.6	23.0422	25.9191	31.7836
1651.72	23.1916	26.0486	32.0087
1649.84	23.462	26.3629	32.4118
1647.96	23.6647	26.5909	32.7289
1646.09	23.8312	26.8993	33.085
1644.22	23.9842	27.3206	33.4997
1642.35	24.0893	27.6305	33.8022
1640.5	24.1448	27.7258	33.9285
1638.64	24.1637	27.6508	33.9228
1636.79	24.1829	27.577	33.936
1634.94	24.2789	27.7718	34.1944
1633.1	24.4457	28.1874	34.6314
1631.26	24.5906	28.485	34.9564
1629.42	24.7145	28.6253	35.161
1627.59	24.8398	28.6966	35.3273
1625.77	24.9542	28.7658	35.5014
1623.94	25.0558	28.8908	35.7338
1622.12	25.138	29.0681	36.0062
1620.31	25.1834	29.1919	36.2072
1618.5	25.224	29.2485	36.3393
1616.69	25.3198	29.3899	36.5489
1614.89	25.4579	29.6716	36.8778
1613.09	25.5857	29.9692	37.2193
1611.3	25.6919	30.1893	37.5048
1609.51	25.7969	30.3564	37.7589
1607.72	25.9079	30.527	38.021
1605.94	26.018	30.7197	38.3023
1604.16	26.129	30.9187	38.5929
1602.39	26.247	31.1108	38.8757
1600.61	26.3654	31.2951	39.1383
1598.85	26.4779	31.4666	39.3882
1597.09	26.5907	31.6264	39.6431
1595.33	26.703	31.7885	39.9056
1593.57	26.8111	31.968	40.171
1591.82	26.9177	32.1702	40.4355
1590.07	27.0251	32.3864	40.6965
1588.33	27.1304	32.5967	40.9539
1586.59	27.2294	32.7845	41.2099
1584.85	27.3237	32.9497	41.4673
1583.12	27.4212	33.1033	41.7209
1581.39	27.5269	33.2237	41.9401
1579.67	27.6282	33.2428	42.0807
1577.95	27.7327	33.2074	42.2004
1576.23	27.877	33.2969	42.4372
1574.52	28.043	33.5252	42.7674
1572.81	28.1897	33.7606	43.0743
1571.1	28.3105	33.9257	43.3159
1569.4	28.4446	34.094	43.5786
1567.7	28.623	34.3626	43.9448
1566.01	28.8029	34.6439	44.3161
1564.32	28.8927	34.7516	44.497
1562.63	28.8124	34.5779	44.3586
1560.94	28.544	34.1018	43.8917
1559.26	28.3654	33.7503	43.6095
1557.59	28.5628	33.9834	44.0108
1555.91	29.1265	34.8272	45.0562
1554.25	29.5814	35.5656	45.8959
1552.58	29.8408	36.0281	46.3918
1550.92	30.03	36.3738	46.7614
1549.26	30.1794	36.6229	47.0406
1547.6	30.288	36.7251	47.2017
1545.95	30.3419	36.6155	47.1953
1544.3	30.3142	36.251	46.9632
1542.66	30.1796	35.6735	46.488
1541.02	30.0894	35.4293	46.2265
1539.38	30.4008	36.1771	46.9698
1537.75	30.7989	37.0602	47.9014
1536.11	31.1151	37.7198	48.6276
1534.49	31.3239	38.1297	49.0888
1532.87	31.498	38.4622	49.4423
1531.24	31.6927	38.8119	49.7849
1529.63	31.8663	39.0432	50.0191
1528.01	32.0008	39.1307	50.1403
1526.4	32.0929	39.0915	50.164
1524.8	32.1427	38.9602	50.1069
1523.19	32.1671	38.8121	50.0162
1521.59	32.2233	38.8089	50.0198
1520	32.4119	39.1646	50.346
1518.4	32.6539	39.649	50.8106
1516.81	32.8983	40.1636	51.303
1515.23	33.1105	40.6307	51.7379
1513.64	33.2688	40.9794	52.0482
1512.06	33.3396	41.0727	52.13
1510.49	33.2646	40.7842	51.8694
1508.91	33.1128	40.3453	51.4365
1507.34	33.1341	40.3399	51.3654
1505.78	33.4655	41.0542	51.9483
1504.21	34.0246	42.2354	53.0231
1502.65	34.3713	42.8747	53.6424
1501.1	34.5864	43.1768	53.9481
1499.54	34.736	43.3068	54.0815
1497.99	34.8759	43.4313	54.1834
1496.44	35.0478	43.7035	54.3817
1494.9	35.216	44.0698	54.6415
1493.36	35.3334	44.2788	54.7799
1491.82	35.4354	44.3577	54.8272
1490.28	35.5691	44.4211	54.8768
1488.75	35.7928	44.6568	55.0744
1487.23	36.076	45.2324	55.5161
1485.7	36.3018	45.7692	55.9088
1484.18	36.481	46.2063	56.2163
1482.66	36.6289	46.5257	56.4321
1481.14	36.7702	46.7592	56.5829
1479.63	36.9009	46.8992	56.6671
1478.12	37.0037	46.9207	56.6726
1476.61	37.0783	46.8263	56.5969
1475.11	37.1378	46.6609	56.4651
1473.61	37.2661	46.6883	56.4436
1472.11	37.522	47.1664	56.7339
1470.62	37.7964	47.7668	57.115
1469.12	38.0416	48.3203	57.4663
1467.64	38.2206	48.6571	57.6596
1466.15	38.3965	48.8888	57.7634
1464.67	38.5935	49.1486	57.8847
1463.19	38.7784	49.3833	57.9884
1461.71	38.9124	49.5203	58.0247
1460.24	38.9175	49.3296	57.8085
1458.77	38.9449	49.0929	57.5388
1457.3	39.1208	49.1638	57.4967
1455.84	39.5004	49.7295	57.8306
1454.37	39.9232	50.6273	58.4256
1452.92	40.1887	51.2543	58.7914
1451.46	40.3653	51.6796	58.9855
1450.01	40.4925	51.9506	59.0479
1448.56	40.6429	52.1868	59.0781
1447.11	40.8342	52.5005	59.1552
1445.67	41.0344	52.8499	59.2426
1444.22	41.2303	53.2077	59.3194
1442.78	41.4078	53.4966	59.3352
1441.35	41.5664	53.6656	59.2745
1439.92	41.7105	53.7401	59.1535
1438.49	41.8479	53.7454	58.9877
1437.06	42.0334	53.8304	58.8641
1435.64	42.2806	54.1064	58.863
1434.21	42.5397	54.4523	58.9036
1432.8	42.7823	54.8018	58.9409
1431.38	42.9779	55.06	58.8863
1429.97	43.1706	55.3322	58.8243
1428.56	43.3645	55.615	58.7656
1427.15	43.5641	55.9057	58.7231
1425.74	43.7638	56.1192	58.6455
1424.34	43.9461	56.2634	58.5169
1422.94	44.1055	56.3412	58.3354
1421.55	44.2237	56.3469	58.087
1420.15	44.3772	56.4403	57.8679
1418.76	44.5914	56.6936	57.7354
1417.37	44.8792	57.1449	57.7155
1415.99	45.1713	57.6793	57.7637
1414.61	45.4219	58.1104	57.7514
1413.23	45.6411	58.4528	57.6822
1411.85	45.8364	58.704	57.5426
1410.47	46.0321	58.9196	57.3689
1409.1	46.2377	59.1153	57.1857
1407.73	46.457	59.2941	56.9985
1406.36	46.707	59.4725	56.8079
1405	46.948	59.6627	56.6079
1403.64	47.1701	59.8474	56.3938
1402.28	47.3391	59.9796	56.1466
1400.93	47.4855	60.0202	55.8524
1399.57	47.6407	60.0302	55.5389
1398.22	47.8232	60.0311	55.2135
1396.87	48.0774	60.1904	54.9521
1395.53	48.3649	60.4739	54.7472
1394.18	48.6788	60.8723	54.5958
1392.84	48.9673	61.2889	54.4782
1391.51	49.2159	61.5998	54.3244
1390.17	49.4391	61.8282	54.133
1388.84	49.6562	61.9727	53.8689
1387.51	49.9057	62.1849	53.5939
1386.18	50.1694	62.4504	53.3347
1384.85	50.4386	62.7885	53.1228
1383.53	50.6842	63.082	52.9336
1382.21	50.9207	63.3271	52.736
1380.89	51.1497	63.5051	52.5162
1379.58	51.3755	63.6062	52.2459
1378.26	51.5988	63.6776	51.9515
1376.96	51.8192	63.7213	51.6331
1375.65	52.0599	63.8146	51.3126
1374.34	52.3162	63.973	51.0191
1373.04	52.5878	64.197	50.7533
1371.74	52.8527	64.4461	50.525
1370.44	53.1133	64.6606	50.2898
1369.15	53.3702	64.8419	50.0473
1367.85	53.6296	64.9675	49.778
1366.56	53.8916	65.0579	49.4905
1365.28	54.1575	65.1181	49.1863
1363.99	54.4523	65.1571	48.8394
1362.71	54.7665	65.256	48.5032
1361.43	55.096	65.4085	48.1799
1360.15	55.4112	65.6607	47.9338
1358.87	55.7118	65.8944	47.7001
1357.6	55.9996	66.11	47.476
1356.33	56.2793	66.2441	47.206
1355.06	56.5579	66.3529	46.915
1353.79	56.8356	66.437	46.6042
1352.53	57.1052	66.4992	46.2783
1351.27	57.3714	66.5547	45.9467
1350.01	57.6337	66.6029	45.6086
1348.75	57.8923	66.6422	45.2536
1347.49	58.151	66.6728	44.8999
1346.24	58.4101	66.6911	44.549
1344.99	58.6739	66.6578	44.2129
1343.74	58.9429	66.5844	43.8783
1342.5	59.221	66.4415	43.5384
1341.26	59.5163	66.2635	43.1636
1340.02	59.8203	66.0993	42.7758
1338.78	60.135	66.0268	42.3735
1337.54	60.4423	66.0499	42.0006
1336.31	60.7444	66.1237	41.647
1335.08	61.0312	66.1951	41.3182
1333.85	61.3144	66.2188	40.9833
1332.62	61.5943	66.1991	40.6432
1331.39	61.8757	66.111	40.2878
1330.17	62.1598	66.0104	39.9338
1328.95	62.4476	65.8947	39.5814
1327.73	62.7357	65.7728	39.2353
1326.52	63.0232	65.6443	38.8938
1325.3	63.3074	65.4961	38.5571
1324.09	63.595	65.3251	38.2217
1322.88	63.8854	65.14	37.8882
1321.68	64.1938	64.9323	37.5471
1320.47	64.5044	64.7226	37.2021
1319.27	64.8175	64.51	36.851
1318.07	65.1034	64.2902	36.4933
1316.87	65.3769	64.0651	36.1366
1315.67	65.6251	63.8247	35.7804
1314.48	65.871	63.5773	35.4265
1313.29	66.1157	63.326	35.0755
1312.1	66.3618	63.0755	34.7276
1310.91	66.608	62.8239	34.3837
1309.73	66.8539	62.5692	34.0436
1308.54	67.1046	62.3045	33.7048
1307.36	67.3574	62.0361	33.3688
1306.18	67.6127	61.7583	33.0354
1305.01	67.8647	61.4726	32.7062
1303.83	68.113	61.1782	32.3812
1302.66	68.3503	60.8528	32.0562
1301.49	68.5822	60.5147	31.7327
1300.32	68.7994	60.1431	31.4059
1299.15	69.003	59.7571	31.0784
1297.99	69.1948	59.3593	30.7508
1296.83	69.3575	58.9455	30.42
1295.67	69.5096	58.5284	30.0912
1294.51	69.6381	58.1001	29.7628
1293.35	69.7567	57.666	29.4383
1292.2	69.8674	57.2281	29.1179
1291.05	69.9663	56.7788	28.7986
1289.9	70.0598	56.3278	28.4808
1288.75	70.1385	55.8665	28.1588
1287.61	70.2073	55.4021	27.8368
1286.46	70.2671	54.9353	27.5151
1285.32	70.313	54.4638	27.1985
1284.18	70.3535	53.9929	26.8867
1283.04	70.3778	53.5126	26.5823
1281.91	70.3905	53.0242	26.281
1280.78	70.3891	52.5254	25.9827
1279.64	70.362	52.0034	25.6815
1278.51	70.3247	51.4766	25.3815
1277.39	70.2523	50.9232	25.0727
1276.26	70.169	50.3676	24.7636
1275.14	70.0637	49.8012	24.4498
1274.02	69.9348	49.2228	24.1329
1272.9	69.7915	48.6402	23.816
1271.78	69.6025	48.0343	23.4952
1270.66	69.4007	47.4291	23.1776
1269.55	69.1588	46.8115	22.8619
1268.44	68.9034	46.1932	22.5515
1267.33	68.6303	45.5714	22.2465
1266.22	68.3354	44.9358	21.9452
1265.11	68.0322	44.3001	21.6481
1264.01	67.6776	43.6388	21.3494
1262.91	67.3065	42.981	21.0544
1261.81	66.8753	42.3123	20.761
1260.71	66.4106	41.6463	20.472
1259.61	65.9056	40.9813	20.1871
1258.52	65.3556	40.3076	19.9011
1257.43	64.7894	39.6372	19.6171
1256.34	64.1596	38.9359	19.3248
1255.25	63.5167	38.2384	19.0356
1254.16	62.8033	37.5209	18.747
1253.08	62.0569	36.8106	18.4662
1251.99	61.2536	36.1035	18.1947
1250.91	60.3974	35.4056	17.9353
1249.83	59.513	34.719	17.6849
1248.76	58.5819	34.0433	17.4487
1247.68	57.6526	33.3814	17.2185
1246.61	56.7062	32.7412	17.0031
1245.53	55.7741	32.119	16.793
1244.47	54.8495	31.5253	16.5933
1243.4	53.9406	30.9543	16.4016
1242.33	53.047	30.409	16.2194
1241.27	52.1729	29.8901	16.0526
1240.2	51.3168	29.3908	15.8959
1239.14	50.4863	28.9264	15.7577
1238.08	49.673	28.4763	15.6251
1237.03	48.8964	28.0717	15.5048
1235.97	48.1392	27.6795	15.3875
1234.92	47.4237	27.3217	15.2807
1233.86	46.7338	26.9789	15.18
1232.81	46.0828	26.6609	15.0909
1231.77	45.4633	26.3646	15.0083
1230.72	44.8748	26.09	14.9322
1229.68	44.3227	25.8416	14.8625
1228.63	43.793	25.6081	14.7964
1227.59	43.3032	25.396	14.742
1226.55	42.8277	25.1908	14.6907
1225.51	42.3996	25.0086	14.654
1224.48	41.9834	24.832	14.6192
1223.44	41.6194	24.6858	14.5954
1222.41	41.2689	24.5467	14.5739
1221.38	40.9558	24.4303	14.5604
1220.35	40.6522	24.3194	14.5486
1219.32	40.3638	24.2183	14.54
1218.3	40.0837	24.1237	14.5316
1217.28	39.8126	24.0363	14.5234
1216.25	39.5596	23.9606	14.5193
1215.23	39.3198	23.8932	14.5181
1214.21	39.1072	23.8364	14.5255
1213.2	38.9071	23.7842	14.5366
1212.18	38.7332	23.7358	14.5505
1211.17	38.5665	23.6884	14.5651
1210.16	38.4188	23.6457	14.5747
1209.15	38.274	23.6036	14.5837
1208.14	38.1483	23.5758	14.5934
1207.13	38.0252	23.5494	14.6038
1206.13	37.9248	23.5376	14.6218
1205.12	37.8284	23.527	14.6403
1204.12	37.7507	23.5221	14.6614
1203.12	37.6767	23.5174	14.6813
1202.12	37.6139	23.5133	14.6974
1201.12	37.5539	23.5106	14.7121
1200.13	37.5005	23.5111	14.7236
1199.14	37.4478	23.5145	14.7362
1198.14	37.3962	23.5232	14.7504
1197.15	37.3432	23.5332	14.7674
1196.17	37.2882	23.5451	14.7882
1195.18	37.236	23.5558	14.8098
1194.19	37.1869	23.565	14.8323
1193.21	37.1467	23.5731	14.8538
1192.23	37.115	23.5804	14.8742
1191.25	37.0918	23.589	14.8952
1190.27	37.0756	23.5988	14.9167
1189.29	37.0647	23.6113	14.9375
1188.32	37.0577	23.6259	14.9579
1187.34	37.0561	23.6442	14.9732
1186.37	37.058	23.6651	14.9851
1185.4	37.0619	23.6885	14.9937
1184.43	37.0671	23.7136	15.0004
1183.46	37.0678	23.7332	15.0097
1182.5	37.0659	23.7495	15.0205
1181.53	37.0626	23.7533	15.0339
1180.57	37.0585	23.7498	15.0488
1179.61	37.0615	23.741	15.0639
1178.65	37.0687	23.7293	15.0789
1177.69	37.0787	23.7257	15.0934
1176.73	37.0905	23.7271	15.1076
1175.78	37.0953	23.7368	15.1187
1174.82	37.0954	23.752	15.1279
1173.87	37.089	23.7654	15.1323
1172.92	37.0779	23.7776	15.1335
1171.97	37.0658	23.7847	15.1344
1171.02	37.0528	23.7877	15.1352
1170.08	37.0397	23.7905	15.1409
1169.13	37.0264	23.793	15.1513
1168.19	37.0127	23.798	15.1649
1167.25	36.9987	23.8058	15.182
1166.31	36.9871	23.8136	15.1948
1165.37	36.9786	23.8214	15.202
1164.43	36.9745	23.8272	15.2023
1163.5	36.978	23.8297	15.1913
1162.56	36.9831	23.8307	15.1795
1161.63	36.9916	23.8288	15.1659
1160.7	36.9971	23.826	15.1558
1159.77	36.9931	23.8207	15.1568
1158.85	36.9858	23.8147	15.1591
1157.92	36.9619	23.8049	15.1684
1156.99	36.9373	23.7953	15.1773
1156.07	36.9056	23.7865	15.1821
1155.15	36.8739	23.7777	15.1868
1154.23	36.8488	23.7756	15.1849
1153.31	36.8239	23.7735	15.1829
1152.39	36.807	23.7683	15.174
1151.48	36.7911	23.7628	15.1644
1150.56	36.7775	23.7416	15.1471
1149.65	36.7647	23.7163	15.1278
1148.74	36.7488	23.6808	15.1069
1147.83	36.7315	23.6404	15.0853
1146.92	36.7068	23.6013	15.0677
1146.01	36.6763	23.5633	15.0532
1145.1	36.6387	23.5273	15.0405
1144.2	36.5918	23.4941	15.0304
1143.3	36.5439	23.4607	15.0203
1142.39	36.4933	23.4268	15.0104
1141.5	36.4445	23.3937	15.0017
1140.6	36.4043	23.3636	14.9991
1139.7	36.3642	23.3338	14.9966
1138.8	36.3233	23.312	14.9995
1137.91	36.2825	23.2902	15.0024
1137.01	36.2252	23.2691	14.995
1136.12	36.1654	23.2481	14.9861
1135.23	36.0967	23.2223	14.966
1134.34	36.0243	23.1945	14.9413
1133.46	35.9542	23.1666	14.9166
1132.57	35.8861	23.1385	14.8918
1131.69	35.8216	23.1143	14.8714
1130.8	35.7634	23.0968	14.8587
1129.92	35.7077	23.0814	14.848
1129.04	35.6629	23.0755	14.8465
1128.16	35.6183	23.0696	14.8451
1127.28	35.5882	23.0711	14.8475
1126.41	35.5585	23.0728	14.8499
1125.53	35.5325	23.077	14.8536
1124.66	35.5075	23.0818	14.8578
1123.78	35.4772	23.0829	14.8658
1122.91	35.443	23.0812	14.8767
1122.04	35.405	23.0747	14.8897
1121.17	35.3603	23.0599	14.9064
1120.31	35.3163	23.0448	14.9227
1119.44	35.2761	23.0277	14.9369
1118.58	35.2361	23.0107	14.9511
1117.71	35.2122	23.0099	14.9623
1116.85	35.1899	23.0106	14.9733
1115.99	35.1761	23.0304	14.9883
1115.13	35.1663	23.0594	15.0053
1114.27	35.1601	23.0994	15.0279
1113.42	35.1585	23.1536	15.0578
1112.56	35.161	23.2106	15.0897
1111.71	35.1819	23.2797	15.1311
1110.86	35.2029	23.3489	15.1725
1110	35.2537	23.4262	15.2214
1109.16	35.3071	23.5043	15.2711
1108.31	35.3734	23.5933	15.3265
1107.46	35.4466	23.6881	15.385
1106.61	35.5246	23.7938	15.4483
1105.77	35.6107	23.9172	15.5196
1104.92	35.699	24.0433	15.5927
1104.08	35.8081	24.1919	15.6818
1103.24	35.9175	24.3412	15.7712
1102.4	36.0465	24.5028	15.8752
1101.56	36.1806	24.6682	15.9832
1100.73	36.3247	24.8426	16.0982
1099.89	36.4789	25.0262	16.2204
1099.06	36.6392	25.2151	16.3451
1098.22	36.8238	25.4233	16.4775
1097.39	37.009	25.6328	16.6108
1096.56	37.2327	25.8603	16.7452
1095.73	37.4628	26.0917	16.8806
1094.9	37.715	26.3282	17.0104
1094.08	37.9857	26.5692	17.1359
1093.25	38.2622	26.8103	17.2587
1092.43	38.5553	27.0471	17.3701
1091.6	38.8502	27.2855	17.4821
1090.78	39.1537	27.5108	17.583
1089.96	39.46	27.7356	17.6827
1089.14	39.7698	27.9493	17.775
1088.32	40.0831	28.1532	17.8607
1087.51	40.3964	28.3532	17.9433
1086.69	40.7029	28.5305	18.0101
1085.87	41.0111	28.7087	18.077
1085.06	41.3026	28.8647	18.1272
1084.25	41.5912	29.016	18.1734
1083.44	41.8725	29.1571	18.2124
1082.63	42.1436	29.2849	18.2422
1081.82	42.4148	29.4118	18.2713
1081.01	42.6658	29.518	18.2893
1080.21	42.9179	29.6244	18.3073
1079.4	43.15	29.7154	18.3167
1078.6	43.3721	29.7985	18.3216
1077.8	43.5882	29.8745	18.3225
1076.99	43.7854	29.93	18.3121
1076.19	43.9833	29.9855	18.3018
1075.39	44.1702	30.0194	18.2806
1074.6	44.3556	30.0495	18.2577
1073.8	44.5346	30.0737	18.2302
1073.01	44.7052	30.0903	18.1968
1072.21	44.8759	30.1068	18.1635
1071.42	45.0236	30.1185	18.1238
1070.63	45.1716	30.1303	18.0842
1069.84	45.3076	30.1373	18.0461
1069.05	45.4348	30.1408	18.0092
1068.26	45.5603	30.1425	17.9733
1067.47	45.6736	30.1324	17.9436
1066.68	45.7871	30.1222	17.914
1065.9	45.8911	30.105	17.8849
1065.11	45.9908	30.0844	17.8561
1064.33	46.0865	30.0629	17.8246
1063.55	46.1683	30.0378	17.7837
1062.77	46.25	30.0127	17.743
1061.99	46.3187	29.9815	17.6882
1061.21	46.3832	29.9483	17.6289
1060.44	46.4435	29.9108	17.5663
1059.66	46.4927	29.8614	17.4944
1058.89	46.5418	29.8122	17.4229
1058.11	46.5782	29.7502	17.3476
1057.34	46.6111	29.6849	17.2715
1056.57	46.6404	29.6174	17.1964
1055.8	46.6612	29.5445	17.1231
1055.03	46.6819	29.4719	17.0502
1054.26	46.6989	29.4029	16.985
1053.5	46.7148	29.3352	16.9221
1052.73	46.7289	29.27	16.8614
1051.97	46.7378	29.2114	16.8059
1051.2	46.7468	29.153	16.7508
1050.44	46.7471	29.0914	16.6951
1049.68	46.7445	29.0289	16.6395
1048.92	46.7402	28.9636	16.5838
1048.16	46.7296	28.8873	16.5268
1047.4	46.7191	28.8114	16.4701
1046.64	46.7073	28.7319	16.4122
1045.89	46.695	28.6508	16.3538
1045.14	46.6824	28.5698	16.2948
1044.38	46.6676	28.4863	16.2294
1043.63	46.6529	28.4032	16.1643
1042.88	46.6313	28.312	16.0939
1042.13	46.6042	28.2144	16.0194
1041.38	46.5772	28.1174	15.9453
1040.63	46.5295	28.0039	15.8673
1039.88	46.4816	27.8907	15.7896
1039.14	46.4272	27.778	15.7149
1038.39	46.363	27.6656	15.6442
1037.65	46.299	27.5539	15.5738
1036.91	46.2318	27.4537	15.5118
1036.16	46.164	27.3564	15.452
1035.42	46.0965	27.2612	15.3933
1034.68	46.0291	27.1725	15.3376
1033.94	45.9619	27.0842	15.2822
1033.21	45.8891	26.9935	15.2252
1032.47	45.8126	26.9015	15.1671
1031.74	45.7364	26.81	15.1093
1031	45.6414	26.7095	15.0425
1030.27	45.5464	26.6093	14.976
1029.54	45.4454	26.5042	14.9046
1028.8	45.3331	26.3897	14.824
1028.07	45.2213	26.2758	14.744
1027.34	45.1026	26.153	14.6592
1026.62	44.9814	26.027	14.5728
1025.89	44.8604	25.902	14.4875
1025.16	44.7357	25.7803	14.4098
1024.44	44.6116	25.6594	14.3326
1023.72	44.4845	25.5404	14.2591
1022.99	44.3526	25.4238	14.1907
1022.27	44.2213	25.3078	14.1227
1021.55	44.0741	25.1795	14.0535
1020.83	43.9218	25.0473	13.9842
1020.11	43.7688	24.9149	13.915
1019.39	43.5935	24.7665	13.8408
1018.68	43.4192	24.6193	13.7672
1017.96	43.2422	24.4753	13.6937
1017.25	43.0602	24.3361	13.6203
1016.53	42.8792	24.1979	13.5473
1015.82	42.6989	24.069	13.4755
1015.11	42.5195	23.9451	13.4046
1014.4	42.3411	23.822	13.3341
1013.69	42.1589	23.6937	13.26
1012.98	41.9776	23.5661	13.1862
1012.27	41.7962	23.437	13.1125
1011.56	41.6125	23.3011	13.038
1010.86	41.4299	23.1661	12.9641
1010.15	41.2487	23.0342	12.8938
1009.45	41.0691	22.9052	12.827
1008.74	40.8904	22.7771	12.7607
1008.04	40.7086	22.6502	12.6925
1007.34	40.5265	22.5244	12.624
1006.64	40.3453	22.3992	12.5558
1005.94	40.1478	22.2612	12.4733
1005.24	39.9516	22.1243	12.3915
1004.55	39.7511	21.9862	12.3098
1003.85	39.5354	21.8428	12.2271
1003.16	39.3212	21.7004	12.1451
1002.46	39.098	21.56	12.072
1001.77	38.8651	21.4216	12.0083
1001.08	38.634	21.2842	11.9449
1000.38	38.3909	21.1454	11.8881
999.69	38.1439	21.0067	11.8342
999.001	37.8988	20.869	11.7807
998.313	37.6452	20.7262	11.7153
997.626	37.3926	20.5839	11.6491
996.939	37.1423	20.4432	11.5822
996.254	36.8957	20.3081	11.5058
995.57	36.651	20.174	11.4299
994.886	36.4114	20.0443	11.3571
994.204	36.1815	19.9241	11.2913
993.522	35.9533	19.8047	11.2258
992.842	35.7303	19.6874	11.1675
992.162	35.5131	19.5726	11.1174
991.483	35.2974	19.4585	11.0676
990.805	35.084	19.3422	11.0223
990.128	34.8726	19.225	10.9798
989.452	34.6627	19.1086	10.9376
988.777	34.4549	18.9924	10.8962
988.103	34.2489	18.8768	10.8554
987.43	34.0443	18.762	10.8147
986.758	33.8398	18.6522	10.7691
986.086	33.6367	18.5435	10.7232
985.416	33.4348	18.4357	10.6771
984.746	33.227	18.3316	10.6194
984.078	33.0207	18.2282	10.5621
983.41	32.8155	18.1255	10.5042
982.743	32.6086	18.0235	10.4413
982.077	32.4033	17.9221	10.3789
981.402	32.2012	17.8215	10.3187
980.738	32.0051	17.7214	10.2641
980.075	31.8104	17.622	10.2098
979.413	31.6192	17.5234	10.1586
978.751	31.4332	17.4256	10.1128
978.091	31.2484	17.3285	10.0673
977.431	31.0656	17.2331	10.0237
976.772	30.8849	17.1396	9.98261
976.114	30.7055	17.0467	9.94173
975.457	30.5307	16.9589	9.90629
974.801	30.3603	16.8759	9.87595
974.146	30.1912	16.7934	9.84575
973.492	30.0308	16.7172	9.82184
972.838	29.877	16.6458	9.80258
972.186	29.7243	16.5747	9.78339
971.534	29.5781	16.504	9.76218
970.883	29.4361	16.4337	9.73978
970.233	29.295	16.3637	9.71747
969.584	29.1545	16.2911	9.68725
968.936	29.0147	16.2173	9.65307
968.289	28.8758	16.1439	9.61905
967.642	28.7337	16.0737	9.58004
966.996	28.5907	16.005	9.53889
966.352	28.4485	15.9368	9.49796
965.708	28.3021	15.8737	9.4558
965.065	28.1543	15.8129	9.41324
964.422	28.0075	15.7525	9.37093
963.781	27.8591	15.693	9.32783
963.141	27.7107	15.6341	9.28453
962.492	27.5632	15.5755	9.2415
961.853	27.4231	15.5183	9.20073
961.215	27.2869	15.4618	9.16108
960.578	27.1515	15.4056	9.12166
959.942	27.0313	15.3533	9.09053
959.306	26.9189	15.3031	9.06358
958.672	26.8071	15.2531	9.03674
958.038	26.7063	15.205	9.01688
957.405	26.6119	15.1581	9.00109
956.773	26.5179	15.1113	8.98535
956.142	26.4244	15.0634	8.9699
955.511	26.3314	15.0146	8.95467
954.882	26.2388	14.966	8.93949
954.253	26.145	14.916	8.92453
953.625	26.0501	14.8646	8.90978
952.998	25.9558	14.8135	8.89508
952.372	25.8644	14.7618	8.88255
951.746	25.7765	14.7091	8.87263
951.122	25.689	14.6567	8.86273
950.498	25.6031	14.6033	8.85154
949.875	25.5196	14.5482	8.83813
949.253	25.4365	14.4934	8.82476
948.632	25.3515	14.4381	8.80831
948.011	25.2605	14.3812	8.78358
947.391	25.17	14.3246	8.75896
946.772	25.0783	14.2691	8.7332
946.154	24.9789	14.218	8.70117
945.537	24.8801	14.1673	8.6693
944.921	24.7817	14.1171	8.63734
944.296	24.6828	14.0763	8.59969
943.681	24.5844	14.0357	8.56226
943.067	24.4865	13.9953	8.52504
942.454	24.391	13.9556	8.48207
941.841	24.2962	13.9162	8.43875
941.23	24.2019	13.8769	8.3957
940.619	24.1095	13.8322	8.3567
940.009	24.0182	13.7859	8.31911
939.399	23.9273	13.7399	8.28175
938.791	23.8402	13.6934	8.25492
938.183	23.7559	13.6466	8.23515
937.576	23.6721	13.6	8.21545
936.97	23.5909	13.5548	8.19973
936.365	23.5134	13.5114	8.18936
935.76	23.4362	13.4682	8.17902
935.156	23.3591	13.4242	8.16718
934.553	23.2819	13.3776	8.15043
933.951	23.205	13.3313	8.13375
933.35	23.1284	13.285	8.1169
932.749	23.0503	13.2365	8.09439
932.149	22.9726	13.1883	8.07198
931.55	22.8952	13.1402	8.04966
930.951	22.8191	13.0975	8.02661
930.354	22.7435	13.0561	8.00348
929.757	22.6682	13.0149	7.98045
929.161	22.5914	12.9752	7.95365
928.565	22.5137	12.9366	7.92439
927.971	22.4363	12.8982	7.89528
927.377	22.3562	12.8569	7.86404
926.775	22.2708	12.8104	7.8289
926.183	22.1859	12.764	7.79397
925.592	22.101	12.7174	7.75966
925.001	22.0123	12.6662	7.72912
924.411	21.924	12.6153	7.69874
923.822	21.8362	12.5647	7.66852
923.233	21.749	12.5188	7.6435
922.645	21.6622	12.474	7.61956
922.058	21.5759	12.4295	7.59573
921.472	21.49	12.3876	7.57125
920.887	21.4045	12.3478	7.54628
920.302	21.3195	12.3082	7.52142
919.718	21.2356	12.2684	7.49607
919.135	21.1545	12.2275	7.46913
918.552	21.0738	12.1868	7.44233
917.97	20.9935	12.1463	7.41565
917.389	20.9221	12.1064	7.39326
916.809	20.8514	12.0666	7.37117
916.229	20.781	12.0271	7.34917
915.65	20.7162	11.9898	7.33005
915.072	20.6547	11.9537	7.31263
914.495	20.5935	11.9179	7.29527
913.918	20.5332	11.8822	7.27636
913.342	20.4743	11.8468	7.2537
912.767	20.4157	11.8115	7.23114
912.192	20.3574	11.7763	7.20867
911.619	20.2941	11.7385	7.17832
911.046	20.2307	11.7007	7.14766
910.473	20.1676	11.6631	7.11718
909.902	20.0969	11.6243	7.0885
909.322	20.0208	11.5847	7.06115
908.752	19.9451	11.5452	7.03395
908.183	19.8657	11.506	7.00881
907.614	19.7709	11.4673	6.99142
907.046	19.6767	11.4288	6.97409
906.479	19.583	11.3904	6.95683
905.912	19.4796	11.3525	6.94079
905.346	19.3746	11.3147	6.92508
904.781	19.2702	11.2771	6.90943
904.216	19.1689	11.2379	6.89222
903.653	19.0719	11.1961	6.87265
903.089	18.9754	11.1545	6.85317
902.527	18.8796	11.1131	6.83376
901.965	18.799	11.0657	6.81561
901.404	18.7191	11.0185	6.79756
900.844	18.6397	10.9715	6.77958
900.284	18.5661	10.9246	6.76409
899.726	18.4973	10.8777	6.7507
899.167	18.429	10.8311	6.73736
898.61	18.3615	10.7852	6.72413
898.053	18.3001	10.7449	6.71173
897.497	18.239	10.7047	6.69938
896.941	18.1782	10.6647	6.68705
896.387	18.1214	10.6276	6.67177
895.833	18.0671	10.5921	6.65474
895.279	18.013	10.5569	6.63777
894.726	17.9593	10.5215	6.6198
894.174	17.9066	10.4846	6.59554
893.623	17.8542	10.4478	6.57139
893.064	17.802	10.4112	6.54737
892.514	17.7477	10.3725	6.52161
891.965	17.6923	10.3327	6.49498
891.417	17.6372	10.2931	6.46849
890.869	17.5824	10.2541	6.44257
890.321	17.5274	10.2178	6.41954
889.775	17.4726	10.1818	6.39661
889.229	17.4181	10.1458	6.3738
888.684	17.3653	10.1165	6.35182
888.139	17.3136	10.0915	6.3304
887.595	17.2622	10.0665	6.30909
887.052	17.2108	10.0421	6.28766
886.509	17.1572	10.0244	6.26334
885.967	17.1038	10.0068	6.23916
885.426	17.0507	9.9893	6.21509
884.885	16.9935	9.96998	6.19083
884.345	16.9326	9.94895	6.16638
883.806	16.872	9.92798	6.14207
883.267	16.8116	9.90708	6.11787
882.729	16.7441	9.88006	6.09763
882.192	16.6765	9.85271	6.07775
881.655	16.6092	9.82548	6.05796
881.119	16.5414	9.7963	6.03983
880.584	16.4726	9.76339	6.02474
880.049	16.4041	9.73062	6.00972
879.515	16.336	9.69801	5.99474
878.982	16.2734	9.65993	5.98082
878.449	16.2129	9.62009	5.9673
877.917	16.1527	9.58046	5.95382
877.378	16.0941	9.541	5.94018
876.847	16.0459	9.50138	5.92506
876.317	15.9978	9.46197	5.91
875.787	15.95	9.42278	5.895
875.258	15.9048	9.3881	5.87966
874.73	15.8622	9.35816	5.86395
874.202	15.8199	9.32835	5.8483
873.675	15.7777	9.29868	5.83272
873.149	15.7327	9.27185	5.81624
872.623	15.6874	9.24568	5.79964
872.098	15.6423	9.21961	5.78311
871.574	15.5965	9.19303	5.76574
871.05	15.547	9.16336	5.74386
870.527	15.4977	9.13383	5.72208
870.004	15.4487	9.10442	5.70041
869.482	15.3978	9.07559	5.67735
868.961	15.3449	9.04735	5.65278
868.44	15.2923	9.01924	5.62834
867.92	15.24	8.99124	5.60404
867.4	15.1832	8.96571	5.58373
866.882	15.1254	8.94094	5.56461
866.363	15.0679	8.91627	5.54558
865.846	15.0104	8.89152	5.52695
865.329	14.9494	8.86413	5.51322
864.813	14.8887	8.83685	5.49955
864.297	14.8284	8.80969	5.48592
863.782	14.769	8.78041	5.472
863.267	14.7114	8.74665	5.45742
862.753	14.6541	8.71305	5.44289
862.232	14.5971	8.67962	5.42843
861.72	14.5422	8.64234	5.41207
861.208	14.4889	8.60231	5.39436
860.696	14.4358	8.5625	5.37672
860.185	14.3831	8.52293	5.35916
859.675	14.3292	8.48191	5.34017
859.166	14.2753	8.44074	5.32091
858.657	14.2216	8.39982	5.30174
858.148	14.1682	8.35931	5.28262
857.64	14.114	8.32609	5.26177
857.133	14.0602	8.29304	5.24103
856.626	14.0066	8.26016	5.2204
856.12	13.9539	8.22963	5.19921
855.615	13.9036	8.20691	5.17581
855.11	13.8536	8.18428	5.15254
854.606	13.8038	8.16174	5.12941
854.102	13.7528	8.14116	5.10608
853.599	13.7001	8.12342	5.08243
853.097	13.6475	8.10574	5.0589
852.595	13.5953	8.08812	5.03552
852.094	13.5369	8.07059	5.01395
851.593	13.474	8.05313	4.99379
851.093	13.4115	8.03574	4.97374
850.593	13.3493	8.0184	4.95378
850.094	13.2847	7.9974	4.93612
849.596	13.2192	7.97497	4.91943
849.098	13.1541	7.95263	4.90282
848.601	13.0895	7.93038	4.88628
848.104	13.0322	7.89991	4.87097
847.601	12.9765	7.86802	4.85594
847.106	12.9211	7.8363	4.84098
846.611	12.866	7.80475	4.82608
846.117	12.8214	7.7689	4.81394
845.623	12.7774	7.73304	4.80198
845.13	12.7337	7.69739	4.79006
844.637	12.6904	7.66226	4.77844
844.145	12.6539	7.63398	4.77215
843.654	12.6176	7.60584	4.76588
843.163	12.5814	7.57783	4.75962
842.673	12.5457	7.55132	4.75376
842.183	12.5127	7.53477	4.75065
841.694	12.4799	7.51827	4.74755
841.206	12.4473	7.50182	4.74445
840.718	12.4145	7.48588	4.74051
840.23	12.3806	7.47205	4.73268
839.743	12.3469	7.45826	4.72488
839.257	12.3134	7.4445	4.7171
838.771	12.279	7.42892	4.70717
838.286	12.2414	7.4067	4.68952
837.802	12.204	7.38458	4.67197
837.318	12.1668	7.36254	4.6545
836.834	12.1292	7.33859	4.63572
836.351	12.0901	7.30838	4.61263
835.869	12.0513	7.27833	4.58969
835.387	12.0126	7.24844	4.56688
834.906	11.9742	7.21859	4.54487
834.425	11.9365	7.18854	4.52503
833.945	11.8989	7.15865	4.5053
833.465	11.8614	7.12891	4.48568
832.979	11.8238	7.1005	4.46758
832.501	11.7849	7.07618	4.45436
832.023	11.7461	7.05198	4.44119
831.546	11.7076	7.02789	4.42808
831.069	11.6684	7.00513	4.41586
830.592	11.6256	6.98759	4.40719
830.117	11.5831	6.9701	4.39855
829.641	11.5408	6.95268	4.38994
829.167	11.4984	6.93561	4.38149
828.693	11.4546	6.92042	4.37394
828.219	11.4111	6.90527	4.36642
827.746	11.3677	6.89018	4.35891
827.274	11.3248	6.87492	4.35132
826.802	11.2851	6.85676	4.34234
826.33	11.2456	6.83867	4.33338
825.859	11.2063	6.82065	4.32445
825.389	11.1671	6.8027	4.31555
824.919	11.1334	6.78438	4.3071
824.45	11.1	6.76611	4.2987
823.981	11.0667	6.74792	4.29031
823.513	11.0335	6.7298	4.28196
823.045	11.0031	6.71717	4.27729
822.578	10.9733	6.70541	4.27319
822.112	10.9436	6.69368	4.26911
821.645	10.914	6.68199	4.26503
821.18	10.883	6.67245	4.26086
820.715	10.8516	6.66369	4.25667
820.25	10.8203	6.65495	4.25249
819.786	10.7891	6.64624	4.24832
819.316	10.7555	6.63296	4.23877
818.853	10.7204	6.61652	4.22548
818.391	10.6853	6.60014	4.21226
817.929	10.6505	6.58382	4.19909
817.468	10.6162	6.56421	4.18258
817.007	10.5827	6.54007	4.16148
816.546	10.5494	6.51605	4.14051
816.087	10.5161	6.49215	4.11968
815.627	10.4849	6.46831	4.09918
815.169	10.46	6.44446	4.07951
814.71	10.4352	6.42072	4.05995
814.253	10.4104	6.39709	4.04051
813.795	10.3859	6.37363	4.02127
813.339	10.3678	6.35255	4.00575
812.883	10.3499	6.33157	3.99031
812.427	10.3319	6.31068	3.97495
811.972	10.314	6.28987	3.95966
811.517	10.2951	6.27309	3.94597
811.063	10.276	6.25738	3.93274
810.609	10.257	6.24172	3.91957
810.156	10.238	6.22612	3.90645
809.703	10.2164	6.21452	3.89503
809.251	10.1928	6.2062	3.88499
808.8	10.1692	6.19789	3.875
808.349	10.1457	6.18961	3.86504
807.898	10.1223	6.181	3.85591
807.448	10.0986	6.17152	3.84886
806.998	10.0751	6.16206	3.84182
806.549	10.0517	6.15262	3.83481
806.094	10.0283	6.14321	3.82782
805.646	10.0079	6.12497	3.82214
805.198	9.98766	6.10672	3.81649
804.751	9.96745	6.08854	3.81085
804.305	9.9473	6.07043	3.80523
803.859	9.92705	6.0497	3.80067
803.413	9.90678	6.02781	3.7966
802.968	9.88658	6.00601	3.79254
802.523	9.86645	5.98432	3.78849
802.079	9.84583	5.96388	3.78434
801.635	9.8243	5.94565	3.77998
801.192	9.80283	5.92749	3.77564
800.75	9.78143	5.90941	3.7713
800.307	9.76011	5.8914	3.76697

## Sheet: Fig.2g
Wavenumber (cm-1)	t=0	t=22	t=43	t=62	t=85	t=106	t=121	t=143	t=159
2000.77	0.14384	0.1416	0.14021	0.14153	0.14284	0.1459	0.15754	0.16142	0.15933
1998.01	0.14402	0.14161	0.14038	0.14152	0.14281	0.14569	0.15763	0.16124	0.15912
1995.26	0.14444	0.142	0.14047	0.14165	0.14295	0.14548	0.15751	0.16085	0.15884
1992.51	0.14477	0.14237	0.1405	0.14159	0.14298	0.14506	0.15743	0.16049	0.15879
1989.78	0.1448	0.14259	0.14063	0.14174	0.14313	0.14481	0.15736	0.16036	0.15864
1987.04	0.14502	0.14288	0.14097	0.14219	0.14336	0.14491	0.15751	0.16061	0.15852
1984.32	0.1455	0.14304	0.14108	0.14255	0.14335	0.14487	0.15779	0.16091	0.1587
1981.61	0.14601	0.14325	0.14119	0.14284	0.14341	0.14477	0.15796	0.16072	0.15871
1978.9	0.14624	0.14371	0.1416	0.14295	0.14364	0.1449	0.15824	0.16038	0.15858
1976.2	0.1462	0.14408	0.14192	0.14292	0.14373	0.14485	0.1585	0.16022	0.15847
1973.51	0.14626	0.14429	0.14212	0.14316	0.14371	0.14467	0.15854	0.16016	0.15832
1970.82	0.14655	0.14437	0.14244	0.14352	0.14377	0.14466	0.15867	0.16036	0.15827
1968.15	0.14706	0.1444	0.14266	0.14372	0.14389	0.14469	0.15891	0.16084	0.15836
1965.48	0.14764	0.14472	0.14291	0.14404	0.14418	0.14477	0.15918	0.16111	0.15842
1962.81	0.14795	0.14526	0.14321	0.14425	0.14456	0.1449	0.15963	0.16112	0.1586
1960.16	0.14805	0.14568	0.14339	0.14437	0.14464	0.14486	0.15997	0.16105	0.15881
1957.51	0.14832	0.14611	0.14374	0.14473	0.14454	0.14473	0.16005	0.161	0.15885
1954.87	0.14873	0.14645	0.14411	0.14512	0.14474	0.14473	0.16033	0.161	0.1589
1952.23	0.14908	0.14662	0.14424	0.14543	0.1451	0.14484	0.16069	0.16104	0.15897
1949.61	0.14946	0.14692	0.14446	0.14572	0.14528	0.14497	0.1609	0.16119	0.15895
1946.98	0.14964	0.14716	0.14477	0.14571	0.14522	0.14496	0.161	0.16144	0.159
1944.37	0.14976	0.14713	0.14487	0.14563	0.14516	0.14473	0.161	0.16149	0.15905
1941.77	0.15032	0.1474	0.14511	0.1459	0.1454	0.14465	0.16131	0.1616	0.15914
1939.16	0.15097	0.14812	0.1456	0.14631	0.1458	0.14492	0.16191	0.16196	0.15932
1936.57	0.15132	0.14868	0.14602	0.14669	0.14616	0.14519	0.16224	0.16222	0.15947
1933.99	0.15167	0.14909	0.1464	0.14713	0.14645	0.14543	0.16257	0.16249	0.1598
1931.41	0.15198	0.14944	0.14665	0.14739	0.1466	0.14554	0.16293	0.16275	0.16019
1928.84	0.15231	0.1498	0.14673	0.14753	0.14667	0.14545	0.16303	0.16272	0.16021
1926.27	0.15272	0.15001	0.14675	0.14774	0.14657	0.14542	0.16311	0.1626	0.16002
1923.71	0.15304	0.14982	0.14676	0.14789	0.14638	0.14543	0.16333	0.16271	0.16007
1921.16	0.15332	0.14974	0.14686	0.14797	0.14642	0.14525	0.16343	0.16275	0.16029
1918.62	0.15367	0.15017	0.14728	0.148	0.14675	0.14508	0.16366	0.1628	0.16055
1916.08	0.15417	0.15081	0.148	0.14823	0.14719	0.14531	0.16432	0.1633	0.16102
1913.55	0.15473	0.15124	0.14854	0.14876	0.1476	0.14563	0.16497	0.16387	0.16138
1911.03	0.15531	0.15162	0.1489	0.14945	0.14803	0.14595	0.16549	0.16442	0.16165
1908.51	0.15568	0.15207	0.14916	0.14989	0.14835	0.14634	0.16597	0.16497	0.16216
1906	0.15589	0.15253	0.14932	0.15013	0.14864	0.14664	0.1663	0.16521	0.16252
1903.49	0.15621	0.15301	0.14965	0.15057	0.149	0.14693	0.16664	0.16536	0.16269
1900.99	0.15663	0.15338	0.15012	0.15093	0.14918	0.14706	0.16711	0.1658	0.16294
1898.5	0.15703	0.15378	0.15054	0.15103	0.14932	0.14707	0.16748	0.16614	0.16321
1896.01	0.15753	0.15431	0.15103	0.15122	0.14965	0.14731	0.16787	0.16633	0.16344
1893.54	0.15802	0.15475	0.15148	0.15152	0.1499	0.14757	0.16836	0.16668	0.16376
1891.07	0.15844	0.15509	0.15177	0.15188	0.14996	0.14764	0.16874	0.16693	0.16407
1888.6	0.15908	0.15568	0.15222	0.1525	0.1503	0.14798	0.16929	0.16726	0.16444
1886.14	0.15977	0.15636	0.15274	0.15309	0.15092	0.1485	0.17013	0.16794	0.16501
1883.69	0.16027	0.15682	0.15301	0.15334	0.15152	0.14881	0.17066	0.16849	0.1655
1881.24	0.16079	0.15729	0.15331	0.15367	0.1521	0.14916	0.17082	0.16882	0.16581
1878.8	0.16134	0.15778	0.15371	0.15414	0.15244	0.14954	0.17114	0.1694	0.16627
1876.37	0.16188	0.1581	0.15408	0.15454	0.15254	0.14967	0.17162	0.17001	0.16675
1873.94	0.16243	0.15832	0.15454	0.15474	0.15279	0.14974	0.17194	0.17013	0.16679
1871.52	0.16267	0.15841	0.15501	0.15476	0.15311	0.14978	0.17227	0.17004	0.16676
1869.11	0.16285	0.15861	0.15549	0.15498	0.15355	0.14992	0.17298	0.17037	0.16717
1866.7	0.16373	0.15949	0.15614	0.15593	0.15437	0.15062	0.17398	0.17136	0.16804
1864.29	0.16468	0.16046	0.15672	0.15688	0.15505	0.15143	0.17491	0.17237	0.1689
1861.9	0.1652	0.16108	0.15719	0.15752	0.15533	0.15198	0.17583	0.17316	0.16977
1859.51	0.16571	0.16174	0.15777	0.15823	0.15562	0.15248	0.17654	0.17379	0.17045
1857.12	0.16635	0.16264	0.15849	0.15895	0.15621	0.15303	0.17706	0.17448	0.17097
1854.75	0.16679	0.16333	0.159	0.15919	0.15682	0.15341	0.17765	0.17535	0.17175
1852.37	0.16718	0.16369	0.15929	0.15925	0.15725	0.15358	0.1781	0.17598	0.17239
1850.01	0.16782	0.16412	0.15958	0.15956	0.1576	0.15374	0.1784	0.17628	0.17268
1847.65	0.16846	0.16458	0.1598	0.15984	0.15782	0.15378	0.17882	0.17649	0.17296
1845.29	0.16891	0.16477	0.16002	0.1601	0.15814	0.15379	0.17937	0.17673	0.17338
1842.95	0.16969	0.16547	0.16082	0.16105	0.15904	0.1545	0.18028	0.17738	0.17395
1840.61	0.17057	0.16652	0.16188	0.16208	0.1599	0.15547	0.18151	0.17841	0.17473
1838.27	0.17128	0.16718	0.16263	0.16259	0.16025	0.15595	0.18246	0.17937	0.17559
1835.94	0.17205	0.16772	0.1632	0.16306	0.16053	0.15627	0.18299	0.18007	0.17629
1833.62	0.17273	0.16831	0.16369	0.16356	0.16101	0.15672	0.18341	0.18052	0.17669
1831.3	0.17316	0.16868	0.16397	0.16371	0.16127	0.15689	0.18402	0.18091	0.17704
1828.99	0.17375	0.16918	0.16438	0.16405	0.16153	0.15711	0.18483	0.1815	0.17756
1826.68	0.17463	0.17008	0.16528	0.16497	0.16222	0.15803	0.1857	0.18252	0.17846
1824.38	0.17548	0.17088	0.16632	0.16595	0.16304	0.15913	0.18673	0.18392	0.17985
1822.08	0.17625	0.17139	0.16699	0.16668	0.16375	0.15959	0.18782	0.1851	0.18113
1819.8	0.17712	0.17207	0.16761	0.16742	0.1646	0.16003	0.18878	0.18593	0.18194
1817.51	0.17807	0.17304	0.16838	0.16813	0.16549	0.16078	0.18987	0.18686	0.18274
1815.23	0.17882	0.17402	0.1691	0.16863	0.16604	0.16136	0.19096	0.18788	0.18362
1812.96	0.17943	0.17494	0.1698	0.16917	0.16652	0.16179	0.19174	0.18858	0.18428
1810.7	0.18029	0.17589	0.1706	0.17005	0.16735	0.16257	0.19248	0.18912	0.18495
1808.44	0.18122	0.17655	0.17117	0.17088	0.16805	0.1634	0.19338	0.18987	0.18591
1806.18	0.18189	0.1769	0.17144	0.17135	0.16839	0.16382	0.19402	0.1905	0.18666
1803.93	0.18242	0.17732	0.17171	0.17163	0.16868	0.164	0.19436	0.19092	0.18698
1801.69	0.18304	0.17798	0.17219	0.17197	0.1691	0.16423	0.19489	0.19164	0.18741
1799.45	0.18387	0.17874	0.17285	0.17267	0.16974	0.16466	0.19584	0.19281	0.18843
1797.22	0.18477	0.17946	0.17353	0.17362	0.17058	0.16519	0.19675	0.19371	0.18938
1794.99	0.18538	0.18003	0.1741	0.17422	0.17114	0.16547	0.1973	0.19403	0.18961
1792.77	0.18594	0.18062	0.17472	0.17456	0.17136	0.16573	0.19799	0.1946	0.18995
1790.55	0.18717	0.18165	0.17573	0.17547	0.17202	0.16666	0.19926	0.19582	0.19113
1788.34	0.18864	0.18295	0.17686	0.17677	0.17318	0.16797	0.20064	0.19702	0.19246
1786.14	0.18964	0.18399	0.17775	0.17763	0.17413	0.16893	0.20177	0.19787	0.19353
1783.94	0.19028	0.18471	0.17846	0.17806	0.17479	0.16946	0.20275	0.19867	0.19448
1781.74	0.19111	0.18557	0.17927	0.17864	0.17554	0.16998	0.20366	0.19953	0.1952
1779.55	0.19234	0.18673	0.18039	0.17955	0.17645	0.17079	0.20467	0.20052	0.19594
1777.37	0.19333	0.18752	0.18125	0.18023	0.17698	0.17133	0.20552	0.20135	0.19671
1775.19	0.19363	0.1876	0.18145	0.18031	0.17693	0.17123	0.20572	0.2016	0.19696
1773.02	0.19393	0.18767	0.18162	0.18034	0.17697	0.17129	0.20572	0.20177	0.19699
1770.85	0.19517	0.18855	0.18256	0.1811	0.1779	0.17234	0.20672	0.2029	0.19803
1768.69	0.19673	0.1898	0.18377	0.18236	0.17928	0.17359	0.20845	0.20447	0.1998
1766.53	0.19796	0.19093	0.18473	0.18363	0.18052	0.1744	0.20984	0.20547	0.20107
1764.38	0.19898	0.19194	0.18548	0.18461	0.18138	0.17504	0.21073	0.20614	0.20175
1762.24	0.1998	0.19281	0.18618	0.1852	0.18184	0.17561	0.21155	0.20711	0.2025
1760.09	0.20059	0.1936	0.18691	0.18574	0.18228	0.17606	0.21241	0.20825	0.20332
1757.96	0.20167	0.19446	0.18775	0.18659	0.18303	0.17658	0.21314	0.20899	0.20385
1755.83	0.20284	0.19537	0.18864	0.18747	0.1838	0.17719	0.21376	0.20941	0.20416
1753.7	0.20335	0.19591	0.18913	0.18775	0.18406	0.17733	0.21405	0.20959	0.20429
1751.58	0.20325	0.1961	0.18912	0.18761	0.184	0.17699	0.21396	0.20948	0.20428
1749.47	0.20392	0.19699	0.18955	0.18818	0.18459	0.17719	0.21446	0.20984	0.2048
1747.35	0.20579	0.19868	0.19083	0.1895	0.18582	0.17817	0.21591	0.21113	0.20607
1745.25	0.20734	0.19987	0.19181	0.1904	0.18659	0.17889	0.21704	0.21231	0.20712
1743.15	0.20809	0.20048	0.19223	0.19082	0.18681	0.17923	0.21746	0.21276	0.20741
1741.05	0.20889	0.20119	0.19282	0.19127	0.1871	0.17964	0.21805	0.21306	0.20754
1738.96	0.20968	0.20177	0.19352	0.19163	0.18743	0.17996	0.21882	0.2134	0.20789
1736.88	0.20948	0.20159	0.19354	0.19136	0.18717	0.1797	0.21884	0.21318	0.20776
1734.8	0.2088	0.20133	0.19329	0.19093	0.18672	0.17946	0.21848	0.21276	0.20726
1732.72	0.20987	0.20254	0.19427	0.19184	0.18763	0.18043	0.21953	0.2139	0.20807
1730.65	0.2126	0.20471	0.19622	0.19382	0.18962	0.18204	0.22171	0.2163	0.21012
1728.59	0.2151	0.20646	0.19782	0.19549	0.1912	0.18319	0.22339	0.21808	0.21168
1726.53	0.21692	0.2078	0.19906	0.1967	0.19218	0.18401	0.22442	0.21891	0.21247
1724.47	0.21811	0.20888	0.20008	0.1975	0.19271	0.1845	0.22509	0.21923	0.2129
1722.42	0.21844	0.20927	0.20036	0.19737	0.19252	0.18416	0.225	0.2189	0.21277
1720.38	0.21756	0.20845	0.19938	0.19593	0.19129	0.1826	0.22342	0.21732	0.21133
1718.33	0.21594	0.20688	0.19784	0.19389	0.18955	0.18045	0.22075	0.21489	0.20884
1716.3	0.21656	0.20742	0.19844	0.19414	0.18967	0.1803	0.22049	0.21465	0.20826
1714.27	0.22006	0.21051	0.20096	0.19676	0.19165	0.1823	0.22325	0.21682	0.20998
1712.24	0.22283	0.21289	0.2026	0.19848	0.19281	0.18343	0.22481	0.21778	0.21055
1710.22	0.22433	0.21412	0.20334	0.19894	0.193	0.1833	0.22464	0.21722	0.20964
1708.2	0.22501	0.21451	0.20351	0.19849	0.19247	0.18221	0.22342	0.21573	0.20779
1706.19	0.22524	0.21422	0.20313	0.19745	0.19123	0.18036	0.22149	0.21355	0.20519
1704.18	0.22499	0.21324	0.20189	0.19586	0.18916	0.17764	0.21854	0.21016	0.20132
1702.18	0.22387	0.21141	0.19959	0.19323	0.18589	0.17372	0.21404	0.20496	0.19552
1700.18	0.22275	0.20966	0.1972	0.19003	0.18202	0.16917	0.2089	0.19895	0.18864
1698.19	0.22392	0.21009	0.19662	0.18819	0.17941	0.16564	0.20511	0.19412	0.18282
1696.2	0.22778	0.21283	0.19787	0.18833	0.17856	0.16353	0.20278	0.19063	0.17844
1694.22	0.23184	0.2155	0.1989	0.18857	0.17757	0.16128	0.20005	0.18681	0.17371
1692.24	0.2343	0.21655	0.19852	0.18735	0.17513	0.15775	0.19587	0.18164	0.16751
1690.27	0.23518	0.21614	0.1969	0.18465	0.1714	0.15304	0.19032	0.17498	0.15983
1688.29	0.23481	0.2146	0.1943	0.18073	0.16662	0.14734	0.18347	0.16674	0.15066
1686.33	0.23331	0.21219	0.19093	0.17581	0.16088	0.14067	0.17538	0.15714	0.1402
1684.37	0.23271	0.2108	0.18845	0.17166	0.15569	0.13447	0.16803	0.14856	0.13048
1682.41	0.23532	0.2122	0.18846	0.17041	0.15297	0.13063	0.1636	0.14327	0.12363
1680.46	0.23902	0.21448	0.18932	0.17053	0.15158	0.12804	0.16061	0.13956	0.11841
1678.51	0.24117	0.21556	0.18925	0.16985	0.14983	0.12514	0.15734	0.13558	0.11339
1676.57	0.24184	0.21564	0.18847	0.1684	0.14781	0.12205	0.15409	0.13167	0.10879
1674.63	0.24208	0.21553	0.18781	0.16717	0.14619	0.11948	0.15152	0.12859	0.10519
1672.7	0.24245	0.21559	0.18758	0.16661	0.14522	0.11779	0.1497	0.1264	0.10275
1670.77	0.24324	0.21601	0.18795	0.16673	0.14491	0.1171	0.14888	0.12527	0.10166
1668.84	0.24498	0.21722	0.18916	0.16773	0.14553	0.1176	0.1497	0.12588	0.10216
1666.93	0.24711	0.21881	0.1907	0.16928	0.14671	0.11888	0.1516	0.12773	0.10364
1665.01	0.24877	0.22009	0.19207	0.17076	0.14794	0.12044	0.15359	0.1298	0.10547
1663.1	0.25025	0.22136	0.19355	0.17228	0.14944	0.12248	0.15585	0.13223	0.10799
1661.19	0.25189	0.22303	0.19528	0.17409	0.15146	0.12503	0.15874	0.13534	0.1115
1659.29	0.25299	0.22449	0.19664	0.17577	0.15343	0.12736	0.16157	0.13847	0.11514
1657.39	0.25241	0.22455	0.19683	0.1764	0.15434	0.1286	0.16317	0.14043	0.1177
1655.49	0.24965	0.22253	0.19536	0.17529	0.15356	0.12828	0.16288	0.14061	0.11861
1653.6	0.24707	0.22049	0.19401	0.17412	0.15295	0.12816	0.16284	0.14109	0.11984
1651.72	0.24784	0.22157	0.19561	0.17576	0.15546	0.13089	0.16631	0.14495	0.1241
1649.84	0.25034	0.22449	0.19896	0.17912	0.15977	0.13517	0.1717	0.1505	0.12981
1647.96	0.25239	0.22705	0.20195	0.18216	0.16349	0.13895	0.17652	0.15533	0.13494
1646.09	0.25555	0.23042	0.2054	0.18596	0.16742	0.14317	0.18193	0.16074	0.14076
1644.22	0.25975	0.23455	0.20934	0.19058	0.17176	0.14796	0.18801	0.16693	0.14726
1642.35	0.2627	0.23754	0.21236	0.19432	0.17532	0.15199	0.19307	0.17227	0.15278
1640.5	0.26366	0.23881	0.21409	0.19657	0.17779	0.15496	0.19676	0.17636	0.15716
1638.64	0.26316	0.23875	0.2148	0.19759	0.17944	0.15718	0.19954	0.1797	0.16099
1636.79	0.26267	0.23859	0.21543	0.19849	0.18117	0.15936	0.20238	0.18328	0.16511
1634.94	0.26458	0.24053	0.21772	0.20135	0.18464	0.16298	0.20704	0.18871	0.17086
1633.1	0.26841	0.24427	0.22146	0.20586	0.18943	0.16784	0.21316	0.19538	0.17773
1631.26	0.27108	0.24706	0.22437	0.2093	0.19323	0.17188	0.21826	0.20083	0.18359
1629.42	0.27226	0.24873	0.2262	0.21148	0.19591	0.17486	0.22216	0.205	0.18834
1627.59	0.27271	0.25005	0.22757	0.2132	0.19808	0.17737	0.22547	0.20861	0.19255
1625.77	0.2732	0.25147	0.22891	0.21493	0.20017	0.17997	0.22859	0.2122	0.19656
1623.94	0.27447	0.25328	0.23066	0.21704	0.20266	0.18302	0.23217	0.21626	0.2009
1622.12	0.27629	0.25527	0.23283	0.21952	0.20549	0.18623	0.23628	0.22057	0.20556
1620.31	0.27748	0.25657	0.23461	0.22156	0.20784	0.18876	0.23975	0.22405	0.20959
1618.5	0.27796	0.25727	0.23584	0.22301	0.20957	0.19067	0.24226	0.22659	0.21273
1616.69	0.27915	0.25861	0.23748	0.2249	0.2116	0.19293	0.24497	0.22951	0.21601
1614.89	0.28151	0.26094	0.23989	0.22757	0.21426	0.19576	0.24848	0.23336	0.21984
1613.09	0.28398	0.26329	0.24238	0.23018	0.21683	0.1984	0.25202	0.23721	0.2235
1611.3	0.28587	0.2651	0.24445	0.23213	0.21883	0.20044	0.25493	0.24024	0.22644
1609.51	0.28739	0.26659	0.24617	0.23357	0.22041	0.20211	0.25725	0.24255	0.22885
1607.72	0.28884	0.26804	0.24761	0.23477	0.22184	0.20363	0.25918	0.24452	0.23096
1605.94	0.29027	0.26946	0.24872	0.23592	0.22318	0.20498	0.26083	0.24633	0.23282
1604.16	0.29172	0.27079	0.2496	0.23708	0.22435	0.20611	0.26226	0.24793	0.23439
1602.39	0.29334	0.27209	0.25051	0.23828	0.22531	0.20704	0.26359	0.24922	0.2357
1600.61	0.29517	0.27342	0.2516	0.23945	0.22618	0.20779	0.26484	0.25018	0.23675
1598.85	0.29691	0.27471	0.25279	0.24049	0.22702	0.20832	0.26592	0.25087	0.23749
1597.09	0.29847	0.27591	0.2539	0.24129	0.22771	0.20865	0.26677	0.25133	0.23792
1595.33	0.29993	0.27708	0.25489	0.24184	0.22822	0.20886	0.26737	0.25156	0.23806
1593.57	0.30141	0.27824	0.25571	0.24221	0.22861	0.20896	0.26768	0.25158	0.23793
1591.82	0.30294	0.27941	0.25637	0.24252	0.2289	0.20891	0.26776	0.25138	0.23752
1590.07	0.3045	0.2806	0.25697	0.24286	0.22905	0.20867	0.26774	0.25103	0.23687
1588.33	0.30606	0.28178	0.25758	0.24322	0.22902	0.20826	0.26764	0.25058	0.23602
1586.59	0.30758	0.28291	0.2582	0.24357	0.22886	0.20772	0.26745	0.25008	0.23503
1584.85	0.30911	0.28394	0.25877	0.24391	0.2287	0.20712	0.26713	0.24949	0.23399
1583.12	0.31067	0.2849	0.25925	0.24422	0.22859	0.20654	0.2667	0.24872	0.23291
1581.39	0.31197	0.28561	0.25949	0.24421	0.2283	0.2058	0.26595	0.24759	0.23157
1579.67	0.31237	0.28563	0.25921	0.24347	0.22732	0.20448	0.26446	0.24579	0.22955
1577.95	0.31237	0.28535	0.25884	0.24238	0.22586	0.20287	0.26265	0.24366	0.22716
1576.23	0.31359	0.28618	0.25939	0.24216	0.22506	0.20204	0.26184	0.24232	0.22546
1574.52	0.31594	0.288	0.26058	0.24279	0.22503	0.20188	0.26189	0.2417	0.22435
1572.81	0.31812	0.28967	0.2615	0.24326	0.22496	0.20148	0.26165	0.24089	0.22296
1571.1	0.31957	0.29071	0.26187	0.2431	0.22446	0.20048	0.26064	0.23952	0.22103
1569.4	0.32116	0.29186	0.26243	0.24298	0.2241	0.19955	0.25973	0.23828	0.21935
1567.7	0.32382	0.29392	0.2638	0.24367	0.2245	0.19941	0.25989	0.23798	0.21867
1566.01	0.32659	0.296	0.26529	0.24459	0.22506	0.19946	0.26038	0.23799	0.2183
1564.32	0.32775	0.29661	0.2656	0.24436	0.22455	0.19846	0.25948	0.2369	0.21693
1562.63	0.32628	0.29482	0.26382	0.24209	0.22209	0.1956	0.25607	0.23362	0.2136
1560.94	0.32192	0.29033	0.25953	0.23739	0.21727	0.19049	0.24967	0.22743	0.20775
1559.26	0.3189	0.28699	0.25614	0.23346	0.21316	0.18599	0.24424	0.22168	0.20235
1557.59	0.32178	0.28907	0.25747	0.23404	0.21325	0.18533	0.24416	0.22048	0.20093
1555.91	0.33077	0.29676	0.26376	0.23947	0.21782	0.18883	0.24968	0.22449	0.20384
1554.25	0.3384	0.30311	0.26887	0.2439	0.22138	0.19142	0.25371	0.22753	0.20573
1552.58	0.34311	0.30676	0.27166	0.24626	0.22311	0.19245	0.25534	0.22863	0.20605
1550.92	0.34643	0.30938	0.27371	0.24806	0.22455	0.19347	0.25678	0.22977	0.2067
1549.26	0.34859	0.31128	0.27532	0.24957	0.22605	0.19484	0.25857	0.23152	0.20827
1547.6	0.34933	0.31218	0.27631	0.25057	0.22747	0.19634	0.26046	0.2337	0.21064
1545.95	0.34819	0.31167	0.27631	0.25059	0.2284	0.19751	0.26185	0.23566	0.21321
1544.3	0.34465	0.3093	0.27486	0.24904	0.22822	0.19764	0.26201	0.23647	0.21503
1542.66	0.33878	0.30506	0.27178	0.2457	0.22653	0.19629	0.26067	0.23541	0.21536
1541.02	0.33612	0.30363	0.27074	0.24473	0.22647	0.19665	0.26204	0.23625	0.21738
1539.38	0.34451	0.31141	0.27763	0.25232	0.23335	0.20396	0.27165	0.24558	0.22678
1537.75	0.35409	0.31995	0.28538	0.26067	0.24079	0.21169	0.28137	0.25553	0.23643
1536.11	0.36108	0.3261	0.29119	0.26684	0.24629	0.21743	0.28849	0.26312	0.2437
1534.49	0.36535	0.32986	0.29497	0.27076	0.24981	0.22121	0.2933	0.26836	0.24871
1532.87	0.36878	0.33292	0.2981	0.27394	0.25277	0.22441	0.29757	0.27292	0.2531
1531.24	0.37234	0.33622	0.30129	0.27717	0.25603	0.2278	0.30213	0.27763	0.25777
1529.63	0.37478	0.33857	0.30359	0.27948	0.25877	0.23057	0.30576	0.28139	0.2617
1528.01	0.37595	0.33978	0.30501	0.28082	0.26062	0.23257	0.3083	0.28409	0.26477
1526.4	0.37606	0.34005	0.30568	0.28134	0.26159	0.23388	0.30991	0.28585	0.26717
1524.8	0.37541	0.33969	0.30574	0.28131	0.2619	0.23468	0.31085	0.28686	0.26913
1523.19	0.37469	0.33931	0.30558	0.28129	0.2621	0.23535	0.31162	0.2876	0.27101
1521.59	0.37534	0.34024	0.30632	0.2825	0.26334	0.23676	0.31336	0.28918	0.2736
1520	0.37921	0.34415	0.30964	0.28635	0.26699	0.2401	0.31783	0.2936	0.27813
1518.4	0.38422	0.34907	0.31399	0.29085	0.27135	0.24413	0.32341	0.29931	0.28334
1516.81	0.38948	0.35414	0.31867	0.29536	0.27577	0.24832	0.32926	0.30537	0.28871
1515.23	0.39418	0.35862	0.32302	0.29936	0.27976	0.25219	0.33463	0.31094	0.29377
1513.64	0.39754	0.36184	0.32639	0.3024	0.28291	0.25533	0.33886	0.31534	0.29802
1512.06	0.39835	0.36277	0.3278	0.30354	0.2844	0.25701	0.34094	0.31763	0.3006
1510.49	0.3956	0.36056	0.32643	0.30186	0.28336	0.25647	0.34003	0.31704	0.30058
1508.91	0.39157	0.3572	0.32405	0.29909	0.28129	0.25491	0.3379	0.31517	0.29947
1507.34	0.39223	0.35789	0.3251	0.29986	0.28236	0.25604	0.33951	0.31675	0.30168
1505.78	0.40024	0.36498	0.33154	0.30627	0.28843	0.26162	0.34719	0.32405	0.30924
1504.21	0.41232	0.37564	0.34082	0.31593	0.29724	0.2699	0.35847	0.33489	0.31989
1502.65	0.41865	0.38131	0.34565	0.32117	0.302	0.27455	0.36491	0.34123	0.32604
1501.1	0.42197	0.38437	0.34819	0.32404	0.30467	0.27719	0.36861	0.34501	0.32967
1499.54	0.424	0.38636	0.34977	0.32589	0.30649	0.27901	0.37104	0.34762	0.33216
1497.99	0.4263	0.38867	0.35162	0.32791	0.30852	0.28101	0.37362	0.35035	0.33479
1496.44	0.43019	0.39242	0.35471	0.33102	0.31159	0.284	0.37751	0.35427	0.33859
1494.9	0.43439	0.3964	0.35815	0.33435	0.31484	0.28713	0.38179	0.35844	0.34275
1493.36	0.43678	0.3987	0.36038	0.3364	0.31693	0.28918	0.38453	0.36111	0.34562
1491.82	0.43801	0.39992	0.36187	0.33755	0.31828	0.29052	0.38622	0.3627	0.34756
1490.28	0.43938	0.40121	0.36351	0.33865	0.31965	0.29184	0.38792	0.36421	0.34943
1488.75	0.44274	0.40418	0.3665	0.34097	0.32213	0.29406	0.39112	0.3671	0.35245
1487.23	0.44889	0.40951	0.37101	0.34525	0.32603	0.2975	0.39652	0.37216	0.35719
1485.7	0.45419	0.41412	0.37472	0.34903	0.3293	0.3004	0.40111	0.37644	0.36113
1484.18	0.4584	0.41784	0.37765	0.3521	0.33188	0.30267	0.40467	0.37971	0.3641
1482.66	0.46157	0.42075	0.37993	0.35447	0.33383	0.30437	0.40722	0.38198	0.36614
1481.14	0.46412	0.42319	0.38187	0.35639	0.3354	0.3057	0.40911	0.38364	0.3676
1479.63	0.46595	0.42502	0.38329	0.35768	0.33633	0.30645	0.41025	0.3846	0.36846
1478.12	0.46686	0.42603	0.384	0.3581	0.33645	0.30648	0.41047	0.38465	0.36848
1476.61	0.46697	0.4263	0.38409	0.35769	0.33589	0.30591	0.40984	0.38385	0.36769
1475.11	0.46676	0.42622	0.38393	0.35685	0.33505	0.30509	0.40876	0.3826	0.36644
1473.61	0.46883	0.42789	0.38533	0.35756	0.33569	0.30556	0.40923	0.38282	0.36649
1472.11	0.47502	0.43289	0.38957	0.36134	0.33893	0.30825	0.41289	0.38604	0.36931
1470.62	0.48185	0.43844	0.39428	0.3657	0.34257	0.31128	0.41721	0.38989	0.37268
1469.12	0.48773	0.44327	0.39839	0.36947	0.34565	0.31379	0.421	0.39321	0.37559
1467.64	0.49131	0.44629	0.40103	0.37166	0.34738	0.31509	0.42324	0.39504	0.37715
1466.15	0.49403	0.44875	0.40326	0.37324	0.3487	0.31593	0.42503	0.39644	0.37834
1464.67	0.49706	0.4515	0.40569	0.37501	0.35026	0.31696	0.42711	0.39812	0.3798
1463.19	0.4998	0.45397	0.40779	0.37654	0.35163	0.31781	0.42888	0.39952	0.38099
1461.71	0.50145	0.45543	0.4089	0.37727	0.35224	0.31803	0.4296	0.39998	0.38129
1460.24	0.49986	0.45407	0.40759	0.37572	0.3507	0.31646	0.42767	0.39792	0.37927
1458.77	0.49832	0.45293	0.40656	0.37428	0.34927	0.31509	0.42598	0.39608	0.37743
1457.3	0.50047	0.45514	0.40843	0.37561	0.35035	0.31603	0.42742	0.3972	0.37838
1455.84	0.5081	0.4622	0.41446	0.38101	0.35513	0.32029	0.43338	0.4026	0.38339
1454.37	0.5182	0.47112	0.42194	0.38824	0.3615	0.32588	0.44116	0.40968	0.39008
1452.92	0.52494	0.47698	0.42681	0.393	0.3656	0.32955	0.44628	0.41422	0.39437
1451.46	0.52955	0.48096	0.43013	0.39617	0.36827	0.33202	0.44975	0.41723	0.39724
1450.01	0.53272	0.48378	0.43253	0.39829	0.37004	0.33372	0.45215	0.41932	0.39924
1448.56	0.53587	0.4868	0.43513	0.40046	0.37196	0.33542	0.45464	0.42156	0.40145
1447.11	0.53997	0.49077	0.43851	0.40348	0.37479	0.33771	0.4581	0.42463	0.4044
1445.67	0.54437	0.495	0.44215	0.40688	0.37799	0.34025	0.46199	0.42806	0.40761
1444.22	0.54872	0.49912	0.44575	0.41036	0.38127	0.34285	0.46601	0.4316	0.41082
1442.78	0.55217	0.50239	0.44876	0.41323	0.38393	0.34497	0.46935	0.43467	0.41352
1441.35	0.55448	0.5047	0.45098	0.41518	0.38578	0.34641	0.47173	0.437	0.4156
1439.92	0.55603	0.50645	0.45268	0.41653	0.38715	0.34747	0.47352	0.43882	0.41726
1438.49	0.55714	0.50792	0.4541	0.41754	0.38826	0.34836	0.47496	0.44033	0.41871
1437.06	0.55952	0.5106	0.45657	0.41961	0.39028	0.35024	0.47745	0.44273	0.42106
1435.64	0.56388	0.51487	0.46047	0.4233	0.39359	0.35332	0.48152	0.44656	0.42475
1434.21	0.56889	0.5196	0.46477	0.42751	0.39729	0.35667	0.48608	0.45079	0.4288
1432.8	0.57381	0.52416	0.46887	0.43162	0.40085	0.35976	0.4905	0.45485	0.43265
1431.38	0.57785	0.52802	0.47224	0.43495	0.40376	0.36212	0.49409	0.45808	0.43565
1429.97	0.58187	0.5319	0.47555	0.43817	0.40656	0.36438	0.49756	0.46111	0.43845
1428.56	0.58576	0.53568	0.47874	0.44121	0.4092	0.36648	0.50085	0.46389	0.44103
1427.15	0.58936	0.53919	0.4817	0.44399	0.41159	0.36837	0.50388	0.46639	0.44333
1425.74	0.59212	0.54206	0.48419	0.44625	0.41356	0.36981	0.50627	0.4683	0.44513
1424.34	0.59435	0.5445	0.48634	0.44813	0.41524	0.37098	0.50813	0.46978	0.44651
1422.94	0.59605	0.54653	0.48814	0.44964	0.41661	0.37187	0.50948	0.47083	0.44748
1421.55	0.59707	0.54795	0.48946	0.45056	0.41747	0.3724	0.51019	0.47135	0.44791
1420.15	0.59877	0.55	0.4915	0.452	0.41872	0.37334	0.51168	0.47258	0.44887
1418.76	0.60186	0.55334	0.49471	0.45458	0.42091	0.37508	0.51448	0.47495	0.4508
1417.37	0.6067	0.55829	0.49933	0.45861	0.4243	0.37783	0.51889	0.47873	0.45394
1415.99	0.61207	0.56362	0.50403	0.46304	0.42795	0.38082	0.52348	0.4826	0.45718
1414.61	0.61644	0.568	0.50784	0.46663	0.43084	0.38319	0.52707	0.48554	0.45963
1413.23	0.61999	0.57161	0.51097	0.46953	0.43315	0.38506	0.52989	0.48776	0.46147
1411.85	0.62284	0.57456	0.51356	0.47181	0.43497	0.38644	0.53211	0.48942	0.46281
1410.47	0.6255	0.5773	0.51599	0.4739	0.43671	0.38759	0.53415	0.49097	0.46398
1409.1	0.62803	0.57995	0.51832	0.47592	0.43838	0.38861	0.53604	0.49246	0.46502
1407.73	0.63042	0.58251	0.52057	0.47791	0.44002	0.38957	0.53783	0.49393	0.46596
1406.36	0.63274	0.58521	0.52296	0.48009	0.44178	0.39071	0.53978	0.49564	0.46704
1405	0.63513	0.58804	0.52548	0.48243	0.44367	0.39204	0.54199	0.49756	0.46836
1403.64	0.63744	0.59084	0.52802	0.48479	0.4456	0.39348	0.54434	0.49958	0.46985
1402.28	0.63934	0.59321	0.53027	0.48683	0.44728	0.39477	0.54645	0.50127	0.47128
1400.93	0.64068	0.59503	0.53231	0.48852	0.44877	0.39591	0.54822	0.50264	0.4726
1399.57	0.64191	0.5968	0.53451	0.49031	0.45043	0.39723	0.55017	0.50419	0.47416
1398.22	0.64323	0.59873	0.53708	0.49242	0.45246	0.3989	0.55254	0.5062	0.47615
1396.87	0.64576	0.60203	0.54074	0.49589	0.45571	0.40169	0.55647	0.50984	0.47947
1395.53	0.64925	0.6063	0.54507	0.5003	0.45979	0.40527	0.56146	0.51458	0.48382
1394.18	0.65363	0.61144	0.54998	0.50554	0.46461	0.40954	0.56739	0.52032	0.48912
1392.84	0.65812	0.61649	0.55465	0.51071	0.46939	0.41385	0.57327	0.52607	0.4946
1391.51	0.66163	0.62058	0.55859	0.51505	0.47354	0.41764	0.57836	0.53111	0.49951
1390.17	0.66436	0.62397	0.56202	0.5188	0.47724	0.42107	0.58292	0.53565	0.504
1388.84	0.6662	0.62675	0.56513	0.5221	0.48068	0.42427	0.58714	0.53984	0.50818
1387.51	0.66832	0.62998	0.56879	0.52603	0.48468	0.42795	0.59203	0.54458	0.51284
1386.18	0.67066	0.63343	0.57272	0.53031	0.48897	0.4319	0.59727	0.54963	0.51775
1384.85	0.67329	0.63707	0.57682	0.53491	0.49341	0.43603	0.60272	0.55487	0.52274
1383.53	0.67548	0.64018	0.58041	0.53899	0.49735	0.43977	0.60761	0.55962	0.52727
1382.21	0.67734	0.643	0.58377	0.54276	0.50102	0.44328	0.61221	0.56409	0.53156
1380.89	0.6788	0.64552	0.58689	0.54616	0.50439	0.44655	0.61648	0.56822	0.53562
1379.58	0.67984	0.64783	0.58983	0.54927	0.50755	0.44958	0.62051	0.57201	0.53953
1378.26	0.6806	0.64994	0.59261	0.55222	0.51056	0.45244	0.62427	0.57554	0.54323
1376.96	0.68108	0.65185	0.5952	0.555	0.51339	0.45512	0.62775	0.57878	0.54669
1375.65	0.68161	0.65389	0.59801	0.55818	0.51653	0.45803	0.63143	0.58224	0.55036
1374.34	0.68265	0.65636	0.60123	0.56181	0.52005	0.46121	0.63554	0.5861	0.55431
1373.04	0.68422	0.65927	0.60485	0.56592	0.52395	0.46468	0.6401	0.59038	0.55857
1371.74	0.68632	0.66244	0.60857	0.5701	0.52794	0.46806	0.64481	0.59482	0.56273
1370.44	0.68814	0.66533	0.61197	0.57396	0.53166	0.47118	0.64918	0.599	0.56653
1369.15	0.68968	0.66794	0.61505	0.57753	0.53512	0.47406	0.65322	0.60292	0.57002
1367.85	0.6904	0.66994	0.61756	0.58061	0.53813	0.47661	0.65667	0.60636	0.573
1366.56	0.69064	0.67156	0.61984	0.58341	0.54088	0.47899	0.65983	0.60949	0.57574
1365.28	0.69048	0.67288	0.62195	0.58598	0.54342	0.48126	0.66277	0.61235	0.57828
1363.99	0.69008	0.6741	0.62434	0.5887	0.54612	0.48375	0.66595	0.61529	0.58106
1362.71	0.69022	0.67582	0.62724	0.59205	0.54934	0.48674	0.66978	0.61881	0.58438
1361.43	0.69083	0.67798	0.63056	0.59593	0.55301	0.49016	0.67415	0.62282	0.58815
1360.15	0.69222	0.6807	0.63402	0.60023	0.55702	0.49381	0.67886	0.62727	0.59223
1358.87	0.69338	0.6832	0.63721	0.60424	0.56082	0.49722	0.68324	0.63147	0.59605
1357.6	0.69434	0.68551	0.64014	0.608	0.56441	0.50042	0.68732	0.63543	0.59964
1356.33	0.69458	0.68736	0.64277	0.61141	0.56775	0.5034	0.69105	0.63907	0.60296
1355.06	0.69457	0.68907	0.64531	0.61476	0.571	0.50636	0.6947	0.6426	0.60621
1353.79	0.69432	0.69063	0.64775	0.61804	0.57418	0.50929	0.69827	0.64604	0.60941
1352.53	0.69371	0.69188	0.64988	0.62101	0.57712	0.51204	0.70158	0.64918	0.61242
1351.27	0.69298	0.69298	0.65189	0.62386	0.57999	0.51468	0.70475	0.6522	0.61533
1350.01	0.69212	0.69391	0.65378	0.62657	0.5828	0.51722	0.70777	0.65509	0.61813
1348.75	0.69116	0.69466	0.65558	0.62925	0.58563	0.51968	0.71066	0.65795	0.62079
1347.49	0.69012	0.69528	0.6573	0.63188	0.58841	0.52207	0.71347	0.66077	0.62334
1346.24	0.68898	0.69575	0.65891	0.63444	0.5911	0.52435	0.71616	0.66352	0.62576
1344.99	0.68744	0.69585	0.66025	0.63665	0.59345	0.52632	0.71855	0.66597	0.62785
1343.74	0.68565	0.69575	0.66148	0.6387	0.59565	0.52817	0.72078	0.66826	0.62979
1342.5	0.68343	0.69536	0.66255	0.6405	0.59764	0.52989	0.72279	0.67034	0.63152
1341.26	0.68093	0.69486	0.66369	0.64243	0.59977	0.53191	0.72496	0.67258	0.6334
1340.02	0.67843	0.6944	0.66491	0.64456	0.60206	0.53418	0.72732	0.67503	0.63548
1338.78	0.67629	0.69421	0.66636	0.64724	0.60482	0.53702	0.73024	0.67805	0.63809
1337.54	0.67464	0.6943	0.66784	0.65019	0.6078	0.53995	0.73339	0.6813	0.64093
1336.31	0.67328	0.69453	0.66933	0.65327	0.61088	0.5429	0.73666	0.68463	0.64387
1335.08	0.67197	0.69478	0.67072	0.65619	0.61394	0.54559	0.73976	0.68779	0.64667
1333.85	0.6704	0.69488	0.67205	0.65891	0.61693	0.5482	0.74269	0.69081	0.64937
1332.62	0.66859	0.69485	0.67333	0.66145	0.61985	0.5507	0.74547	0.69371	0.65195
1331.39	0.66626	0.69447	0.67441	0.66363	0.62255	0.55312	0.74796	0.69645	0.65443
1330.17	0.6638	0.69393	0.67538	0.66571	0.62515	0.5555	0.75033	0.69912	0.65684
1328.95	0.66117	0.69318	0.67616	0.66768	0.6276	0.55782	0.75257	0.7017	0.65918
1327.73	0.65852	0.69224	0.67681	0.66966	0.62997	0.56013	0.75478	0.70422	0.66146
1326.52	0.65588	0.69123	0.67739	0.67162	0.6323	0.56242	0.75697	0.70668	0.6637
1325.3	0.65322	0.69013	0.67788	0.67354	0.63456	0.5647	0.75912	0.70904	0.66586
1324.09	0.65036	0.68888	0.67822	0.67523	0.63669	0.56691	0.76107	0.71122	0.66786
1322.88	0.64739	0.68754	0.67845	0.67679	0.63875	0.56908	0.76289	0.71331	0.66975
1321.68	0.6439	0.68583	0.6784	0.67801	0.64061	0.57113	0.76433	0.71518	0.67141
1320.47	0.64031	0.68402	0.6783	0.67924	0.6425	0.57322	0.76579	0.71712	0.67311
1319.27	0.63659	0.68208	0.67816	0.6805	0.64443	0.57534	0.76727	0.71915	0.67489
1318.07	0.63305	0.6802	0.67813	0.68199	0.64657	0.57757	0.76902	0.72145	0.67689
1316.87	0.6296	0.67836	0.67814	0.68355	0.64879	0.57985	0.77089	0.72387	0.67899
1315.67	0.62631	0.67661	0.67815	0.6852	0.65115	0.58218	0.7729	0.72642	0.68121
1314.48	0.62297	0.67485	0.67806	0.68683	0.65358	0.58462	0.77499	0.72903	0.68348
1313.29	0.61962	0.67309	0.6779	0.68847	0.65607	0.58715	0.77714	0.73171	0.68582
1312.1	0.61617	0.6712	0.67761	0.69008	0.65857	0.58986	0.77935	0.7344	0.68825
1310.91	0.61271	0.66925	0.67731	0.69164	0.66101	0.59255	0.78153	0.73707	0.69072
1309.73	0.60922	0.66715	0.67698	0.69311	0.66333	0.59518	0.78362	0.73967	0.69318
1308.54	0.60553	0.66485	0.67652	0.69438	0.66548	0.59763	0.78547	0.74213	0.69552
1307.36	0.60177	0.66245	0.67599	0.69557	0.66757	0.6	0.78722	0.74454	0.69782
1306.18	0.59774	0.65985	0.67517	0.6966	0.66954	0.60228	0.78868	0.74682	0.69993
1305.01	0.59363	0.65719	0.67422	0.69759	0.67147	0.60456	0.79008	0.74907	0.70199
1303.83	0.58945	0.65447	0.67313	0.69853	0.67337	0.60686	0.7914	0.75128	0.70399
1302.66	0.58516	0.65162	0.67188	0.6993	0.67515	0.60914	0.79265	0.75341	0.70598
1301.49	0.58086	0.64872	0.67057	0.69998	0.67686	0.6114	0.79387	0.75552	0.70797
1300.32	0.57642	0.64564	0.66909	0.70041	0.6784	0.6136	0.795	0.75756	0.70992
1299.15	0.5719	0.64243	0.66753	0.70072	0.67991	0.61581	0.79604	0.75959	0.71182
1297.99	0.56732	0.63911	0.66587	0.70091	0.68137	0.61801	0.79702	0.76162	0.71368
1296.83	0.56266	0.63565	0.66415	0.70105	0.68291	0.62026	0.79795	0.76366	0.71556
1295.67	0.558	0.63218	0.66241	0.70117	0.68447	0.62253	0.79887	0.76572	0.71748
1294.51	0.55333	0.62871	0.66067	0.70127	0.68608	0.62486	0.79977	0.7678	0.71952
1293.35	0.54863	0.62519	0.6589	0.70131	0.68765	0.62722	0.80064	0.76986	0.7216
1292.2	0.54392	0.62164	0.65709	0.70132	0.68918	0.6296	0.80147	0.7719	0.72371
1291.05	0.53902	0.61784	0.65504	0.70115	0.69058	0.632	0.80215	0.77385	0.72572
1289.9	0.53408	0.61395	0.65288	0.70088	0.6919	0.63439	0.80276	0.77574	0.72767
1288.75	0.52895	0.60979	0.65037	0.70035	0.69301	0.6367	0.80314	0.77743	0.72941
1287.61	0.52368	0.60547	0.64761	0.69952	0.6939	0.63878	0.80324	0.77889	0.73094
1286.46	0.51832	0.601	0.64464	0.69843	0.69459	0.64066	0.80308	0.78012	0.73228
1285.32	0.51267	0.59613	0.64127	0.69676	0.69482	0.642	0.8023	0.78089	0.73312
1284.18	0.50697	0.59115	0.63775	0.69488	0.69488	0.64316	0.80129	0.7815	0.73377
1283.04	0.50091	0.58571	0.63378	0.69244	0.69451	0.64391	0.79962	0.78172	0.7339
1281.91	0.49469	0.58009	0.62955	0.68971	0.69389	0.64451	0.79766	0.78169	0.73378
1280.78	0.48825	0.57423	0.62501	0.68662	0.69297	0.64493	0.79533	0.78136	0.73337
1279.64	0.48142	0.56802	0.61997	0.68293	0.69152	0.64502	0.79245	0.78045	0.7325
1278.51	0.47451	0.56172	0.61476	0.679	0.68986	0.64495	0.78936	0.77929	0.73144
1277.39	0.46699	0.55483	0.6088	0.67408	0.6874	0.64418	0.78535	0.77721	0.72957
1276.26	0.4593	0.54776	0.60258	0.66871	0.6846	0.64306	0.78093	0.77474	0.7273
1275.14	0.45116	0.54024	0.5958	0.66242	0.6811	0.64122	0.77567	0.77151	0.72425
1274.02	0.44245	0.53217	0.58836	0.65482	0.67652	0.63836	0.76922	0.76721	0.72007
1272.9	0.43349	0.52383	0.58056	0.64646	0.67131	0.63486	0.76208	0.76226	0.71521
1271.78	0.42355	0.51441	0.57147	0.63536	0.66366	0.629	0.75239	0.75483	0.70787
1270.66	0.41363	0.50486	0.56212	0.62361	0.65528	0.62237	0.74197	0.74661	0.69978
1269.55	0.40348	0.49463	0.55178	0.60953	0.64443	0.61313	0.72905	0.73565	0.68907
1268.44	0.39418	0.48484	0.54162	0.59533	0.63301	0.60305	0.71561	0.72388	0.6776
1267.33	0.38585	0.47551	0.53165	0.5809	0.62082	0.59186	0.70148	0.71105	0.66516
1266.22	0.38014	0.46813	0.52332	0.56859	0.60972	0.58117	0.68873	0.69907	0.65357
1265.11	0.37557	0.46164	0.51575	0.5573	0.59918	0.57081	0.67668	0.68757	0.64246
1264.01	0.3753	0.45877	0.51172	0.55159	0.59283	0.56402	0.66957	0.68038	0.63557
1262.91	0.37596	0.45672	0.50861	0.54752	0.58786	0.55856	0.66404	0.67468	0.63013
1261.81	0.37937	0.45708	0.50825	0.54859	0.58721	0.55733	0.66345	0.67367	0.62932
1260.71	0.38331	0.45797	0.5087	0.55171	0.58849	0.5582	0.66492	0.67482	0.63063
1259.61	0.38791	0.4595	0.51013	0.55736	0.5921	0.5616	0.6689	0.67859	0.63453
1258.52	0.3917	0.46054	0.51141	0.56395	0.59691	0.56666	0.67389	0.68384	0.63982
1257.43	0.39515	0.46136	0.51263	0.571	0.60226	0.57248	0.67935	0.68976	0.64575
1256.34	0.39626	0.46044	0.51237	0.5767	0.60691	0.57835	0.68357	0.69513	0.65109
1255.25	0.39674	0.45903	0.51167	0.58186	0.61116	0.58402	0.68723	0.70009	0.65605
1254.16	0.39492	0.45578	0.50918	0.5845	0.61357	0.58845	0.68844	0.70305	0.65912
1253.08	0.39228	0.45185	0.50593	0.58589	0.61499	0.59205	0.68838	0.70485	0.66115
1251.99	0.38833	0.44686	0.50147	0.58524	0.61486	0.59429	0.68634	0.70479	0.66148
1250.91	0.38361	0.44123	0.49612	0.58286	0.61333	0.5951	0.68264	0.70301	0.66027
1249.83	0.37843	0.43523	0.49024	0.57938	0.61091	0.59498	0.67788	0.70014	0.65806
1248.76	0.37268	0.42875	0.48358	0.57416	0.60688	0.59311	0.67143	0.69545	0.65408
1247.68	0.36688	0.42224	0.47682	0.56858	0.60249	0.59084	0.66464	0.69037	0.64972
1246.61	0.36077	0.41532	0.46947	0.56165	0.59652	0.58694	0.65646	0.68371	0.64371
1245.53	0.35478	0.4085	0.46218	0.55465	0.59038	0.58284	0.64822	0.67689	0.63754
1244.47	0.3489	0.40167	0.45474	0.54713	0.58345	0.57791	0.63941	0.66928	0.63058
1243.4	0.3433	0.3951	0.44746	0.53958	0.5764	0.57276	0.63061	0.66153	0.62351
1242.33	0.33801	0.38883	0.44036	0.53196	0.56915	0.56729	0.62176	0.65355	0.61624
1241.27	0.33309	0.38296	0.43359	0.52443	0.56193	0.56163	0.61302	0.64554	0.60896
1240.2	0.32841	0.37737	0.42706	0.51701	0.55477	0.5559	0.60441	0.63759	0.60174
1239.14	0.32408	0.37217	0.42097	0.50991	0.54776	0.55011	0.59606	0.62979	0.5946
1238.08	0.31989	0.36713	0.41508	0.50299	0.54087	0.54438	0.5879	0.62214	0.5876
1237.03	0.31619	0.36261	0.40978	0.49668	0.53441	0.53883	0.5803	0.61496	0.58093
1235.97	0.31263	0.35826	0.40467	0.49058	0.52814	0.53341	0.57295	0.60801	0.57447
1234.92	0.30955	0.35449	0.40016	0.48505	0.52243	0.5283	0.56629	0.60164	0.56855
1233.86	0.30665	0.35096	0.3959	0.47975	0.51696	0.52336	0.55997	0.59553	0.5629
1232.81	0.30403	0.34785	0.39208	0.47482	0.51189	0.51867	0.55422	0.58983	0.55771
1231.77	0.30158	0.34497	0.38852	0.47017	0.5071	0.51421	0.54885	0.58439	0.5528
1230.72	0.2993	0.34232	0.38524	0.46581	0.50256	0.50997	0.54384	0.57922	0.54818
1229.68	0.29729	0.33994	0.38227	0.46185	0.49839	0.50607	0.53926	0.57439	0.54389
1228.63	0.29543	0.33772	0.37948	0.45813	0.49442	0.50238	0.53493	0.56978	0.5398
1227.59	0.29391	0.33587	0.37708	0.45488	0.49089	0.49915	0.53108	0.56567	0.53612
1226.55	0.29248	0.33412	0.37478	0.45175	0.4875	0.49605	0.52737	0.56171	0.53256
1225.51	0.29125	0.33272	0.3729	0.44902	0.48459	0.49341	0.52411	0.55835	0.52941
1224.48	0.29004	0.33136	0.37107	0.44636	0.48176	0.49082	0.52091	0.55507	0.52632
1223.44	0.2889	0.3302	0.36956	0.44401	0.47937	0.48857	0.51808	0.55225	0.52355
1222.41	0.28779	0.32908	0.36811	0.44175	0.47709	0.48637	0.51535	0.54951	0.52086
1221.38	0.28677	0.32807	0.36685	0.43975	0.47511	0.48436	0.51296	0.54701	0.51845
1220.35	0.28583	0.32713	0.36564	0.43785	0.47321	0.48241	0.5107	0.5446	0.51618
1219.32	0.285	0.32631	0.36453	0.43613	0.47145	0.48055	0.5087	0.54235	0.51417
1218.3	0.28425	0.32558	0.36348	0.43451	0.46974	0.47879	0.50683	0.5402	0.51232
1217.28	0.28357	0.32493	0.36249	0.433	0.4681	0.47713	0.50511	0.53819	0.51066
1216.25	0.28296	0.32434	0.36159	0.43161	0.46658	0.47564	0.50353	0.53635	0.50915
1215.23	0.2824	0.32379	0.36074	0.43031	0.46513	0.47426	0.50204	0.53463	0.50773
1214.21	0.28193	0.32332	0.36	0.42914	0.46388	0.4731	0.5007	0.53313	0.50644
1213.2	0.28151	0.32289	0.35932	0.42803	0.46272	0.47203	0.49941	0.53174	0.50519
1212.18	0.28121	0.32257	0.35877	0.42707	0.46179	0.47113	0.49828	0.53057	0.50406
1211.17	0.28095	0.32228	0.35825	0.42613	0.46092	0.47027	0.49717	0.52946	0.50295
1210.16	0.28079	0.32206	0.35787	0.42532	0.46026	0.46952	0.49627	0.52854	0.50199
1209.15	0.28064	0.32186	0.3575	0.42452	0.45962	0.46877	0.49539	0.52763	0.50104
1208.14	0.28055	0.32169	0.35728	0.42385	0.45917	0.46817	0.49477	0.52688	0.50028
1207.13	0.28047	0.32152	0.35707	0.42319	0.45872	0.46759	0.49416	0.52615	0.49953
1206.13	0.28043	0.32143	0.35699	0.42264	0.4584	0.46714	0.49373	0.52557	0.49892
1205.12	0.28038	0.32135	0.35693	0.4221	0.45809	0.4667	0.49331	0.52502	0.49833
1204.12	0.2803	0.32135	0.35693	0.42162	0.45782	0.46633	0.49295	0.52458	0.4978
1203.12	0.28019	0.32134	0.35693	0.42117	0.45756	0.46597	0.4926	0.52416	0.49729
1202.12	0.27999	0.32133	0.35692	0.42077	0.4573	0.46563	0.49227	0.52383	0.49685
1201.12	0.27979	0.32131	0.3569	0.42041	0.45706	0.46535	0.49197	0.52353	0.49645
1200.13	0.27956	0.32124	0.35687	0.42015	0.45688	0.46516	0.49173	0.5233	0.49617
1199.14	0.27936	0.32118	0.35684	0.41995	0.45675	0.46504	0.49154	0.52311	0.49595
1198.14	0.27921	0.32113	0.3568	0.41984	0.45673	0.46506	0.49145	0.52302	0.49583
1197.15	0.27909	0.3211	0.35676	0.41978	0.45676	0.46513	0.49142	0.523	0.49574
1196.17	0.27903	0.32111	0.35672	0.41976	0.45686	0.46527	0.49146	0.52308	0.49569
1195.18	0.27897	0.32113	0.35672	0.41975	0.45697	0.46542	0.49153	0.5232	0.49566
1194.19	0.27893	0.32115	0.35674	0.41976	0.45709	0.46558	0.49162	0.52337	0.49565
1193.21	0.2789	0.32118	0.35678	0.41977	0.45722	0.46576	0.49171	0.52353	0.49568
1192.23	0.27888	0.32122	0.35684	0.41978	0.45735	0.46597	0.49179	0.52368	0.49575
1191.25	0.27887	0.32129	0.35688	0.41978	0.45749	0.46622	0.49188	0.52381	0.49584
1190.27	0.27886	0.3214	0.35689	0.41976	0.45765	0.46649	0.49196	0.52391	0.49594
1189.29	0.27879	0.3215	0.35686	0.41967	0.45781	0.46673	0.49204	0.524	0.496
1188.32	0.27868	0.3216	0.35678	0.41952	0.45796	0.46692	0.4921	0.52406	0.49601
1187.34	0.27844	0.32159	0.35666	0.41927	0.45806	0.46697	0.49209	0.5241	0.49593
1186.37	0.27814	0.32152	0.35651	0.41894	0.45812	0.46693	0.49203	0.52411	0.49579
1185.4	0.27779	0.32132	0.35632	0.41856	0.45809	0.46677	0.49186	0.52409	0.49558
1184.43	0.27742	0.32105	0.3561	0.41814	0.45799	0.46654	0.49162	0.52403	0.49531
1183.46	0.27709	0.32074	0.3559	0.41772	0.45784	0.46628	0.49131	0.5239	0.49499
1182.5	0.27678	0.3204	0.3557	0.41731	0.45763	0.46599	0.49094	0.52373	0.49462
1181.53	0.27647	0.32009	0.35548	0.41689	0.45739	0.46565	0.49053	0.52345	0.4942
1180.57	0.27617	0.3198	0.35524	0.41647	0.45712	0.46529	0.49008	0.52312	0.49374
1179.61	0.2758	0.31949	0.35489	0.41604	0.45682	0.46491	0.48959	0.52272	0.49321
1178.65	0.2754	0.31918	0.35447	0.41559	0.45652	0.46453	0.48908	0.52228	0.49266
1177.69	0.275	0.31881	0.35398	0.41515	0.45624	0.46422	0.48857	0.52185	0.49211
1176.73	0.2746	0.3184	0.35344	0.41472	0.45598	0.46398	0.48805	0.52143	0.49158
1175.78	0.27423	0.31795	0.35294	0.41432	0.45577	0.46384	0.48761	0.52106	0.49114
1174.82	0.27388	0.31746	0.35248	0.41395	0.45562	0.46378	0.48722	0.52074	0.49079
1173.87	0.27349	0.31698	0.3521	0.41361	0.45549	0.46377	0.48693	0.52048	0.49054
1172.92	0.27308	0.31649	0.35179	0.41332	0.45539	0.4638	0.48675	0.52029	0.49039
1171.97	0.27258	0.31604	0.35153	0.41305	0.4553	0.46386	0.48666	0.52017	0.49033
1171.02	0.27203	0.31562	0.35131	0.41281	0.45522	0.46394	0.48667	0.52012	0.49033
1170.08	0.27151	0.31524	0.35109	0.41257	0.45518	0.46406	0.48676	0.52015	0.49039
1169.13	0.271	0.31491	0.35087	0.41235	0.45518	0.46421	0.4869	0.52027	0.4905
1168.19	0.27056	0.31458	0.35063	0.41211	0.45519	0.46437	0.48705	0.52047	0.49061
1167.25	0.27019	0.31427	0.35037	0.41183	0.45523	0.46453	0.4872	0.52073	0.49073
1166.31	0.26982	0.31393	0.35006	0.41151	0.45523	0.46464	0.48729	0.52099	0.49081
1165.37	0.26945	0.31355	0.3497	0.41112	0.45515	0.4647	0.48728	0.52124	0.49083
1164.43	0.26901	0.31316	0.34928	0.41069	0.45502	0.46472	0.48722	0.52145	0.49081
1163.5	0.26849	0.31272	0.34877	0.41018	0.45476	0.46467	0.48704	0.52156	0.49073
1162.56	0.26793	0.31228	0.34825	0.40968	0.4545	0.46463	0.48684	0.52163	0.49062
1161.63	0.2673	0.31183	0.34768	0.40915	0.45423	0.46457	0.48658	0.52159	0.49047
1160.7	0.26666	0.31137	0.34712	0.40863	0.45398	0.46449	0.4863	0.52152	0.4903
1159.77	0.26599	0.3109	0.34657	0.40812	0.45379	0.46439	0.48601	0.52135	0.49008
1158.85	0.26531	0.31042	0.34603	0.40761	0.4536	0.46427	0.48569	0.52116	0.48985
1157.92	0.2646	0.30987	0.34552	0.40709	0.45341	0.46408	0.48532	0.5209	0.48959
1156.99	0.26389	0.30933	0.34501	0.40657	0.45322	0.4639	0.48494	0.52063	0.48934
1156.07	0.26322	0.30872	0.34454	0.40608	0.45296	0.46372	0.48453	0.52039	0.48916
1155.15	0.26254	0.30811	0.34407	0.4056	0.45271	0.46355	0.48412	0.52014	0.48898
1154.23	0.262	0.30751	0.34361	0.40514	0.45238	0.46344	0.48376	0.51994	0.4889
1153.31	0.26146	0.30692	0.34315	0.40469	0.45205	0.46333	0.48341	0.51974	0.48883
1152.39	0.26097	0.3064	0.34259	0.40414	0.45161	0.46318	0.48305	0.5195	0.48869
1151.48	0.26049	0.30588	0.34203	0.40358	0.45115	0.46303	0.4827	0.51926	0.48854
1150.56	0.25991	0.30535	0.34134	0.40288	0.45059	0.46273	0.48225	0.51889	0.4882
1149.65	0.25929	0.30482	0.34063	0.40215	0.45	0.4624	0.48177	0.51848	0.48779
1148.74	0.25857	0.3042	0.33988	0.40137	0.44937	0.46196	0.4812	0.51795	0.48721
1147.83	0.2578	0.30355	0.33912	0.40057	0.44871	0.46147	0.48058	0.51736	0.48653
1146.92	0.25703	0.30284	0.33837	0.39977	0.44803	0.46093	0.47991	0.51669	0.48575
1146.01	0.25627	0.30209	0.33764	0.39897	0.44732	0.46034	0.47919	0.51597	0.48488
1145.1	0.25555	0.30132	0.33689	0.39813	0.44655	0.45968	0.47841	0.51519	0.48395
1144.2	0.25488	0.30053	0.33613	0.39725	0.44572	0.45895	0.47755	0.51434	0.48296
1143.3	0.2542	0.29972	0.33534	0.39631	0.44485	0.45816	0.47661	0.51344	0.48195
1142.39	0.25353	0.2989	0.33448	0.39528	0.44391	0.45727	0.47554	0.51246	0.48093
1141.5	0.25284	0.29807	0.33363	0.39422	0.44297	0.45634	0.47443	0.51145	0.4799
1140.6	0.25213	0.29726	0.3328	0.39312	0.44208	0.45537	0.47326	0.51046	0.47893
1139.7	0.25141	0.29645	0.33196	0.39201	0.44117	0.45438	0.47207	0.50943	0.47791
1138.8	0.2507	0.29575	0.33126	0.39095	0.44038	0.45344	0.47094	0.50853	0.47694
1137.91	0.24998	0.29505	0.33055	0.38989	0.43957	0.45249	0.4698	0.5076	0.47593
1137.01	0.24932	0.29446	0.32989	0.38885	0.43877	0.45161	0.46868	0.50674	0.4749
1136.12	0.24866	0.2939	0.32923	0.38781	0.43795	0.45073	0.46755	0.50588	0.47385
1135.23	0.2481	0.29339	0.32858	0.38678	0.4371	0.4499	0.46643	0.50502	0.47282
1134.34	0.24758	0.2929	0.32792	0.38576	0.43623	0.44908	0.46532	0.50414	0.47179
1133.46	0.24716	0.29243	0.32733	0.38479	0.43539	0.44831	0.4643	0.50326	0.47083
1132.57	0.24681	0.29198	0.32679	0.38387	0.4346	0.44759	0.46336	0.50238	0.46994
1131.69	0.24649	0.29155	0.3263	0.38301	0.43386	0.44688	0.4625	0.50149	0.46909
1130.8	0.24619	0.29117	0.32588	0.38226	0.43323	0.44619	0.46178	0.50062	0.46831
1129.92	0.24589	0.2908	0.32548	0.38153	0.43263	0.44551	0.46108	0.49976	0.46756
1129.04	0.24551	0.29051	0.32508	0.38088	0.43213	0.44478	0.46041	0.49889	0.46681
1128.16	0.24513	0.29023	0.32469	0.38023	0.43165	0.44408	0.45976	0.49804	0.46609
1127.28	0.24472	0.28997	0.32429	0.3796	0.43119	0.44337	0.45905	0.4972	0.46537
1126.41	0.2443	0.28972	0.3239	0.37899	0.43074	0.44268	0.45838	0.49639	0.46468
1125.53	0.24395	0.28948	0.32356	0.37839	0.43028	0.44207	0.45774	0.49568	0.46404
1124.66	0.24363	0.28925	0.32324	0.3778	0.42982	0.44149	0.45713	0.49502	0.46344
1123.78	0.24339	0.28906	0.32299	0.37725	0.42936	0.44094	0.45661	0.49447	0.4629
1122.91	0.24322	0.28892	0.32279	0.37672	0.4289	0.44042	0.45617	0.49401	0.46241
1122.04	0.2431	0.28883	0.32265	0.37624	0.42848	0.43995	0.45582	0.49363	0.46198
1121.17	0.24306	0.28884	0.3226	0.37584	0.42815	0.43953	0.45561	0.4934	0.46163
1120.31	0.24303	0.28887	0.32258	0.37548	0.42786	0.43916	0.45547	0.49323	0.46134
1119.44	0.24309	0.28902	0.32275	0.37535	0.42783	0.43902	0.45562	0.49338	0.46132
1118.58	0.24315	0.28917	0.32291	0.37523	0.42781	0.43889	0.45578	0.49354	0.46131
1117.71	0.24335	0.28944	0.32331	0.37549	0.42819	0.4391	0.45637	0.49418	0.46177
1116.85	0.24357	0.28973	0.32374	0.37579	0.42861	0.43935	0.457	0.49487	0.46228
1115.99	0.24391	0.29018	0.32428	0.37636	0.42935	0.4398	0.45793	0.49589	0.46314
1115.13	0.2443	0.29072	0.32489	0.37705	0.43023	0.44035	0.459	0.49706	0.46416
1114.27	0.24474	0.29137	0.32553	0.37783	0.43129	0.44104	0.46021	0.49835	0.46533
1113.42	0.24524	0.29219	0.32621	0.37875	0.43257	0.44191	0.46161	0.49981	0.46669
1112.56	0.24574	0.29304	0.32692	0.37969	0.4339	0.44286	0.46305	0.5013	0.46809
1111.71	0.2463	0.29401	0.32772	0.38077	0.43546	0.44414	0.46471	0.50299	0.46967
1110.86	0.24685	0.29498	0.32852	0.38186	0.43702	0.44542	0.46638	0.50467	0.47126
1110	0.24743	0.29594	0.3295	0.38314	0.43867	0.44702	0.46826	0.50658	0.47301
1109.16	0.24801	0.29689	0.33049	0.38443	0.44034	0.44866	0.47016	0.5085	0.47477
1108.31	0.24858	0.29777	0.33152	0.38581	0.44197	0.45037	0.47215	0.51053	0.47662
1107.46	0.24913	0.29861	0.33257	0.38723	0.44359	0.45214	0.47419	0.51262	0.47852
1106.61	0.24966	0.29937	0.33354	0.38864	0.44517	0.45388	0.47624	0.51471	0.48044
1105.77	0.25013	0.3	0.33439	0.39001	0.4467	0.45556	0.4783	0.5168	0.48242
1104.92	0.25059	0.3006	0.3352	0.39137	0.44823	0.45723	0.48036	0.51889	0.48441
1104.08	0.25098	0.30096	0.33577	0.39258	0.44967	0.45872	0.48236	0.52091	0.48646
1103.24	0.25138	0.30132	0.33633	0.39378	0.45111	0.46022	0.48436	0.52295	0.48851
1102.4	0.25173	0.30156	0.33679	0.39486	0.4525	0.4616	0.48629	0.52502	0.49062
1101.56	0.25208	0.30176	0.33722	0.39591	0.45387	0.46296	0.4882	0.5271	0.49274
1100.73	0.25239	0.30196	0.33764	0.39691	0.45522	0.46434	0.49007	0.52925	0.49488
1099.89	0.25265	0.30217	0.33805	0.39786	0.45653	0.46575	0.4919	0.53146	0.49704
1099.06	0.25289	0.30238	0.33846	0.3988	0.45784	0.46717	0.49372	0.53369	0.4992
1098.22	0.25302	0.30263	0.33885	0.39971	0.4591	0.46872	0.4955	0.53596	0.50135
1097.39	0.25315	0.30288	0.33924	0.40063	0.46036	0.47025	0.49728	0.53823	0.5035
1096.56	0.25322	0.30314	0.33964	0.40154	0.46156	0.47183	0.49908	0.54054	0.50563
1095.73	0.25329	0.30339	0.34004	0.40246	0.46274	0.4734	0.50087	0.54285	0.50775
1094.9	0.25337	0.30359	0.34042	0.40336	0.46387	0.47489	0.50267	0.54517	0.50986
1094.08	0.25346	0.30376	0.3408	0.40425	0.46495	0.47633	0.50447	0.54751	0.51196
1093.25	0.25354	0.30387	0.34113	0.40512	0.46599	0.47772	0.50625	0.5498	0.51403
1092.43	0.25359	0.30383	0.34134	0.40592	0.46691	0.47899	0.50796	0.55197	0.51601
1091.6	0.25364	0.30378	0.34154	0.4067	0.46782	0.48025	0.50966	0.55413	0.51798
1090.78	0.25357	0.30351	0.34152	0.40735	0.46856	0.4814	0.51116	0.55594	0.51969
1089.96	0.25348	0.30322	0.34148	0.40797	0.46927	0.48253	0.51263	0.5577	0.52136
1089.14	0.25333	0.30283	0.34133	0.40849	0.46989	0.48357	0.51396	0.55927	0.52284
1088.32	0.25313	0.30236	0.34109	0.40893	0.47042	0.48451	0.51515	0.56067	0.52415
1087.51	0.25292	0.30187	0.34082	0.40933	0.47091	0.48541	0.5163	0.56204	0.52542
1086.69	0.25261	0.30131	0.34044	0.40956	0.47122	0.48609	0.51725	0.56326	0.52645
1085.87	0.2523	0.30074	0.34006	0.40979	0.47153	0.48678	0.51821	0.56449	0.52748
1085.06	0.25183	0.3001	0.33956	0.40983	0.47162	0.4873	0.51897	0.56558	0.52841
1084.25	0.25132	0.29944	0.33902	0.40983	0.47167	0.4878	0.51969	0.56666	0.52932
1083.44	0.25073	0.29874	0.33842	0.40975	0.47162	0.48826	0.52029	0.56766	0.53022
1082.63	0.25004	0.29798	0.33774	0.40958	0.47144	0.48868	0.52073	0.56855	0.5311
1081.82	0.24936	0.29724	0.33705	0.40941	0.47127	0.4891	0.52118	0.56945	0.532
1081.01	0.24862	0.29649	0.33632	0.40923	0.47102	0.48946	0.52143	0.57021	0.53279
1080.21	0.2479	0.29575	0.33559	0.40906	0.47078	0.48983	0.52169	0.57099	0.53362
1079.4	0.24721	0.29506	0.33491	0.40888	0.47058	0.49012	0.5219	0.57175	0.53436
1078.6	0.24653	0.2944	0.33427	0.40871	0.47041	0.49037	0.52209	0.57251	0.53508
1077.8	0.24588	0.29374	0.33367	0.40851	0.47027	0.49061	0.52231	0.5733	0.53581
1076.99	0.24529	0.29311	0.33313	0.40823	0.4702	0.49079	0.52256	0.57411	0.53653
1076.19	0.2447	0.29248	0.3326	0.40795	0.47014	0.49098	0.52282	0.57494	0.53727
1075.39	0.24415	0.29177	0.33207	0.40758	0.47011	0.49124	0.52317	0.57578	0.53806
1074.6	0.2436	0.29104	0.33154	0.4072	0.47009	0.49152	0.52353	0.57662	0.53886
1073.8	0.24305	0.29025	0.33097	0.40683	0.47006	0.49183	0.5239	0.57741	0.53966
1073.01	0.24246	0.28938	0.33036	0.40646	0.47	0.49218	0.52427	0.57814	0.54047
1072.21	0.24188	0.28851	0.32975	0.40609	0.46993	0.49253	0.52463	0.57887	0.54128
1071.42	0.24115	0.28762	0.32907	0.4057	0.46979	0.4928	0.5249	0.57944	0.54204
1070.63	0.24042	0.28673	0.3284	0.40532	0.46964	0.49306	0.52516	0.58	0.5428
1069.84	0.23961	0.28592	0.32771	0.4049	0.46945	0.49325	0.52537	0.58051	0.54352
1069.05	0.23874	0.28518	0.32703	0.40446	0.46922	0.49339	0.52553	0.58098	0.54422
1068.26	0.23788	0.28444	0.32634	0.40401	0.46896	0.49351	0.52568	0.58143	0.54488
1067.47	0.23703	0.28378	0.32566	0.40351	0.46858	0.49357	0.52574	0.58182	0.54543
1066.68	0.23618	0.28313	0.32498	0.403	0.46819	0.49363	0.5258	0.5822	0.54595
1065.9	0.23542	0.28238	0.32426	0.40241	0.46766	0.49361	0.52569	0.58242	0.54631
1065.11	0.23472	0.28158	0.32353	0.40178	0.46706	0.49355	0.5255	0.58256	0.54658
1064.33	0.23403	0.28074	0.32276	0.4011	0.46642	0.49344	0.52523	0.58262	0.54679
1063.55	0.2334	0.27971	0.32188	0.40027	0.46566	0.49319	0.52469	0.58244	0.54683
1062.77	0.23276	0.27868	0.321	0.39944	0.4649	0.49293	0.52414	0.58224	0.54687
1061.99	0.23205	0.27757	0.32003	0.39847	0.46408	0.49259	0.52342	0.58192	0.54682
1061.21	0.23132	0.27644	0.31903	0.39745	0.46323	0.49221	0.52264	0.58154	0.54675
1060.44	0.23055	0.27534	0.31802	0.39641	0.46236	0.49183	0.52187	0.58118	0.54665
1059.66	0.2297	0.27432	0.31701	0.39533	0.46147	0.49144	0.52112	0.58087	0.54651
1058.89	0.22886	0.2733	0.316	0.39425	0.46058	0.49104	0.52038	0.58056	0.54636
1058.11	0.228	0.27243	0.31504	0.39324	0.4597	0.49066	0.51975	0.58036	0.54619
1057.34	0.22714	0.2716	0.31409	0.39225	0.45883	0.49027	0.51915	0.58018	0.54602
1056.57	0.22629	0.27081	0.31316	0.3913	0.45797	0.48988	0.51858	0.58001	0.54585
1055.8	0.22548	0.2701	0.31227	0.39044	0.45716	0.48947	0.51806	0.57982	0.54572
1055.03	0.22467	0.2694	0.31139	0.38958	0.45635	0.48907	0.51755	0.57964	0.5456
1054.26	0.2239	0.26866	0.31054	0.38874	0.45555	0.48865	0.51701	0.57936	0.54552
1053.5	0.22315	0.26792	0.30971	0.38792	0.45477	0.48822	0.51647	0.57907	0.54546
1052.73	0.2224	0.26715	0.30887	0.3871	0.45397	0.48778	0.51591	0.57876	0.54539
1051.97	0.22166	0.26627	0.30803	0.38626	0.45316	0.48732	0.51526	0.57842	0.54529
1051.2	0.22092	0.26539	0.3072	0.38542	0.45235	0.48686	0.51463	0.57808	0.54519
1050.44	0.22015	0.2644	0.30629	0.38455	0.4515	0.48633	0.5139	0.57772	0.54498
1049.68	0.21938	0.26338	0.30537	0.38366	0.45064	0.48577	0.51313	0.57736	0.54472
1048.92	0.21861	0.26236	0.30443	0.38276	0.44978	0.4852	0.51236	0.577	0.54444
1048.16	0.21784	0.26132	0.30344	0.38179	0.44889	0.48454	0.51149	0.57659	0.54403
1047.4	0.21708	0.2603	0.30246	0.38082	0.448	0.48388	0.51064	0.5762	0.54362
1046.64	0.21636	0.25935	0.30148	0.3798	0.44709	0.48319	0.50977	0.57573	0.54315
1045.89	0.21567	0.25845	0.30052	0.37876	0.44616	0.48248	0.50889	0.57524	0.54265
1045.14	0.21499	0.25756	0.29956	0.37774	0.44524	0.48177	0.50802	0.57473	0.54215
1044.38	0.21432	0.25672	0.29861	0.37674	0.44427	0.48105	0.50718	0.57409	0.54158
1043.63	0.21365	0.25589	0.29767	0.37574	0.44331	0.48034	0.50635	0.57344	0.54102
1042.88	0.21296	0.25502	0.29673	0.37479	0.44234	0.47964	0.50552	0.57275	0.54044
1042.13	0.21224	0.25412	0.29578	0.37387	0.44137	0.47895	0.50471	0.57201	0.53985
1041.38	0.21153	0.25323	0.29484	0.37296	0.4404	0.47826	0.50389	0.57127	0.53926
1040.63	0.21081	0.2523	0.29394	0.37207	0.43945	0.47765	0.50307	0.57059	0.53876
1039.88	0.21008	0.25136	0.29303	0.37118	0.43851	0.47703	0.50224	0.56991	0.53826
1039.14	0.20937	0.25046	0.29216	0.37028	0.43758	0.47646	0.50143	0.56928	0.53782
1038.39	0.20868	0.24961	0.29132	0.36937	0.4367	0.47594	0.50063	0.56874	0.53747
1037.65	0.208	0.24876	0.29049	0.36846	0.4358	0.47541	0.49982	0.56819	0.53711
1036.91	0.20734	0.24799	0.28968	0.36754	0.43495	0.47493	0.49903	0.56773	0.53679
1036.16	0.20669	0.24725	0.28888	0.36662	0.43411	0.47446	0.49823	0.56727	0.53648
1035.42	0.20606	0.24651	0.28808	0.36571	0.43327	0.47398	0.49742	0.5668	0.53615
1034.68	0.20547	0.24583	0.2873	0.36485	0.43246	0.47348	0.49653	0.56629	0.53577
1033.94	0.20489	0.24515	0.28652	0.36399	0.43166	0.47299	0.49565	0.56578	0.5354
1033.21	0.20436	0.24447	0.28576	0.36319	0.43085	0.47244	0.49469	0.56518	0.53499
1032.47	0.20387	0.24379	0.28501	0.36243	0.43005	0.47187	0.49369	0.56451	0.53456
1031.74	0.20338	0.24312	0.28426	0.36168	0.42925	0.47129	0.49269	0.56385	0.53413
1031	0.20292	0.24235	0.28344	0.36093	0.42837	0.4706	0.49164	0.56306	0.53361
1030.27	0.20246	0.24157	0.28263	0.36018	0.42749	0.4699	0.4906	0.56227	0.53309
1029.54	0.20197	0.24075	0.28175	0.3594	0.42658	0.46916	0.48954	0.56144	0.5325
1028.8	0.20143	0.23983	0.28076	0.35855	0.42558	0.46833	0.48846	0.56054	0.5318
1028.07	0.20089	0.23891	0.27977	0.35771	0.42459	0.46751	0.48738	0.55964	0.5311
1027.34	0.20026	0.23798	0.27871	0.35685	0.42359	0.46665	0.48623	0.55863	0.53025
1026.62	0.19959	0.23705	0.27761	0.35598	0.42258	0.46578	0.48505	0.55758	0.52934
1025.89	0.19892	0.23614	0.27653	0.35512	0.42158	0.46492	0.48388	0.55652	0.52843
1025.16	0.1982	0.23535	0.2755	0.35436	0.42067	0.46418	0.48269	0.55538	0.52742
1024.44	0.19749	0.23456	0.27448	0.3536	0.41976	0.46344	0.48149	0.55425	0.52642
1023.72	0.19681	0.23381	0.2735	0.35287	0.4189	0.46277	0.48034	0.55315	0.52544
1022.99	0.19617	0.23308	0.27258	0.35219	0.41811	0.4622	0.47925	0.5521	0.52449
1022.27	0.19554	0.23236	0.27166	0.35151	0.41732	0.46164	0.47816	0.55105	0.52355
1021.55	0.195	0.2316	0.27076	0.35084	0.41659	0.4612	0.47721	0.55013	0.52273
1020.83	0.19448	0.23084	0.26986	0.35018	0.41587	0.4608	0.4763	0.54926	0.52195
1020.11	0.19398	0.23008	0.26897	0.34953	0.41517	0.46042	0.47541	0.5484	0.52119
1019.39	0.19357	0.22938	0.26809	0.34901	0.41457	0.46023	0.4747	0.54776	0.5207
1018.68	0.19315	0.22868	0.26721	0.34849	0.41398	0.46003	0.47399	0.54712	0.52021
1017.96	0.19275	0.22802	0.26638	0.34806	0.41345	0.45991	0.47334	0.54657	0.51983
1017.25	0.19237	0.22743	0.26563	0.34776	0.41303	0.45991	0.47278	0.5462	0.51966
1016.53	0.192	0.22684	0.26489	0.34747	0.4126	0.45991	0.47222	0.54582	0.51948
1015.82	0.1916	0.22624	0.26423	0.34722	0.41222	0.45996	0.47166	0.54554	0.51942
1015.11	0.19119	0.22563	0.26362	0.34699	0.41187	0.46005	0.47111	0.5453	0.51941
1014.4	0.19078	0.22502	0.26301	0.34677	0.41151	0.46015	0.47056	0.54506	0.5194
1013.69	0.19034	0.2243	0.26237	0.34638	0.41107	0.46018	0.46985	0.5447	0.51929
1012.98	0.18989	0.22358	0.26173	0.34599	0.41063	0.46021	0.46913	0.54433	0.51917
1012.27	0.18942	0.22284	0.26106	0.34554	0.41015	0.46018	0.46837	0.54389	0.51899
1011.56	0.18891	0.22204	0.26025	0.3449	0.40953	0.45998	0.46742	0.54323	0.51856
1010.86	0.18841	0.22124	0.25945	0.34426	0.40892	0.45977	0.46648	0.54256	0.51814
1010.15	0.18783	0.22041	0.25854	0.34349	0.40819	0.4594	0.46542	0.54174	0.5175
1009.45	0.18718	0.21955	0.25755	0.34261	0.40735	0.45887	0.46425	0.54078	0.51666
1008.74	0.18653	0.2187	0.25655	0.34173	0.40651	0.45834	0.46309	0.53981	0.51582
1008.04	0.18576	0.21779	0.25543	0.34068	0.40544	0.45757	0.4617	0.53862	0.51464
1007.34	0.18495	0.21687	0.25427	0.33959	0.40429	0.45672	0.46025	0.53735	0.51334
1006.64	0.18415	0.21596	0.25311	0.33849	0.40314	0.45587	0.45879	0.53609	0.51205
1005.94	0.18327	0.21498	0.25186	0.33714	0.4017	0.45474	0.45701	0.5345	0.51037
1005.24	0.1824	0.214	0.25061	0.3358	0.40027	0.4536	0.45524	0.5329	0.50869
1004.55	0.18153	0.21301	0.24936	0.3344	0.39879	0.45239	0.45342	0.53123	0.50696
1003.85	0.18065	0.21197	0.24812	0.33281	0.39716	0.45095	0.45146	0.52932	0.50504
1003.16	0.17978	0.21093	0.24689	0.33123	0.39553	0.44952	0.4495	0.52741	0.50312
1002.46	0.17889	0.20986	0.24566	0.32958	0.39384	0.44796	0.44753	0.5254	0.50117
1001.77	0.17798	0.20875	0.24445	0.32785	0.39209	0.44627	0.44556	0.52329	0.49919
1001.08	0.17706	0.20764	0.24324	0.32612	0.39035	0.44458	0.4436	0.52119	0.49721
1000.38	0.17611	0.20654	0.24201	0.3244	0.38855	0.44282	0.44164	0.51906	0.49527
999.69	0.17513	0.20545	0.24076	0.32269	0.38674	0.44102	0.4397	0.51692	0.49336
999.001	0.17416	0.20436	0.23953	0.32098	0.38494	0.43923	0.43776	0.51479	0.49146
998.313	0.17319	0.20336	0.23829	0.31936	0.38314	0.43747	0.43581	0.51267	0.48964
997.626	0.17223	0.20238	0.23705	0.31774	0.38135	0.43572	0.43386	0.51056	0.48784
996.939	0.17128	0.20141	0.23581	0.31614	0.37957	0.43398	0.43192	0.50846	0.48605
996.254	0.17036	0.20048	0.23462	0.3146	0.3778	0.43227	0.42997	0.50635	0.48426
995.57	0.16945	0.19956	0.23343	0.31306	0.37604	0.43056	0.42802	0.50424	0.48248
994.886	0.16854	0.19861	0.23225	0.31152	0.37427	0.42884	0.42608	0.50212	0.48067
994.204	0.16762	0.1976	0.23108	0.30996	0.37247	0.42704	0.42411	0.49995	0.47878
993.522	0.16671	0.19659	0.22992	0.30842	0.37069	0.42524	0.42215	0.49778	0.47689
992.842	0.1658	0.19554	0.22875	0.30685	0.36887	0.42338	0.42015	0.49558	0.47493
992.162	0.16488	0.19444	0.22758	0.30525	0.36701	0.42142	0.41809	0.49331	0.47288
991.483	0.16397	0.19336	0.22641	0.30366	0.36517	0.41947	0.41605	0.49106	0.47084
990.805	0.1631	0.19232	0.22528	0.30203	0.36335	0.41749	0.41395	0.48878	0.46874
990.128	0.16225	0.19131	0.22416	0.30038	0.36155	0.41549	0.41182	0.48648	0.46662
989.452	0.16141	0.19031	0.22306	0.29874	0.35977	0.4135	0.4097	0.4842	0.46452
988.777	0.16062	0.1894	0.22201	0.29708	0.35804	0.41153	0.40755	0.48194	0.4624
988.103	0.15985	0.18852	0.22097	0.29542	0.35635	0.40957	0.40539	0.47969	0.46029
987.43	0.15908	0.18765	0.21995	0.29377	0.35466	0.40763	0.40326	0.47746	0.4582
986.758	0.15831	0.18676	0.2189	0.29212	0.35292	0.40561	0.4011	0.47521	0.45604
986.086	0.15755	0.18588	0.21785	0.29049	0.35118	0.40361	0.39897	0.47297	0.45389
985.416	0.15679	0.18499	0.2168	0.28886	0.34945	0.40161	0.39684	0.47075	0.45175
984.746	0.15601	0.18405	0.21568	0.28726	0.3476	0.3995	0.39473	0.46844	0.44952
984.078	0.15523	0.18311	0.21458	0.28566	0.34575	0.3974	0.39263	0.46616	0.4473
983.41	0.15447	0.18219	0.21348	0.28409	0.34392	0.39532	0.39056	0.4639	0.4451
982.743	0.15371	0.18131	0.21241	0.28258	0.3421	0.39328	0.38855	0.46169	0.44294
982.077	0.15296	0.18043	0.21134	0.28108	0.34029	0.39125	0.38655	0.45951	0.4408
981.402	0.15221	0.17958	0.21029	0.27962	0.33852	0.38929	0.38461	0.45739	0.43872
980.738	0.15147	0.17878	0.2093	0.27825	0.33685	0.3875	0.38277	0.45544	0.43677
980.075	0.15074	0.17799	0.20831	0.27689	0.33519	0.38573	0.38095	0.4535	0.43484
979.413	0.15001	0.1772	0.20733	0.27556	0.33357	0.38403	0.37919	0.45161	0.43297
978.751	0.14928	0.17641	0.20638	0.27427	0.33203	0.38248	0.37752	0.44982	0.43121
978.091	0.14856	0.17563	0.20543	0.273	0.3305	0.38093	0.37586	0.44803	0.42947
977.431	0.14786	0.17486	0.20451	0.27174	0.32901	0.37944	0.37423	0.44623	0.42776
976.772	0.14722	0.1741	0.20364	0.27051	0.32758	0.37803	0.37264	0.4444	0.42609
976.114	0.14657	0.17336	0.20278	0.26928	0.32616	0.37662	0.37105	0.44259	0.42444
975.457	0.146	0.17266	0.20197	0.26809	0.32478	0.37524	0.36946	0.44076	0.4228
974.801	0.14549	0.17201	0.20122	0.26692	0.32343	0.37387	0.36785	0.43891	0.42115
974.146	0.14498	0.17137	0.20047	0.26575	0.3221	0.37251	0.36625	0.43708	0.41952
973.492	0.1445	0.17073	0.19972	0.26459	0.32075	0.37111	0.36463	0.43528	0.41785
972.838	0.14405	0.17008	0.19898	0.26343	0.31939	0.36967	0.36299	0.43349	0.41615
972.186	0.14359	0.16944	0.19823	0.26228	0.31805	0.36824	0.36137	0.43172	0.41447
971.534	0.1431	0.16875	0.19743	0.2611	0.31663	0.36672	0.35975	0.42996	0.41275
970.883	0.1426	0.16801	0.1966	0.25992	0.31518	0.36516	0.35813	0.42822	0.41101
970.233	0.1421	0.16729	0.19577	0.25874	0.31374	0.3636	0.35653	0.42648	0.40928
969.584	0.14158	0.16657	0.19492	0.25757	0.31228	0.362	0.35497	0.42475	0.40759
968.936	0.14105	0.16586	0.19406	0.25642	0.31082	0.36037	0.35344	0.42303	0.40591
968.289	0.14053	0.16516	0.19321	0.25526	0.30937	0.35876	0.35192	0.42131	0.40425
967.642	0.13999	0.16453	0.19238	0.25412	0.30798	0.35716	0.35047	0.41962	0.40264
966.996	0.13946	0.16394	0.19156	0.25299	0.30661	0.35557	0.34906	0.41794	0.40107
966.352	0.13893	0.16336	0.19074	0.25187	0.30525	0.35398	0.34765	0.41626	0.3995
965.708	0.13838	0.16279	0.18994	0.25073	0.30394	0.3524	0.34627	0.4146	0.39792
965.065	0.13782	0.16224	0.18914	0.24958	0.30266	0.35083	0.34492	0.41295	0.39634
964.422	0.13726	0.16169	0.18834	0.24845	0.30138	0.34927	0.34357	0.41131	0.39478
963.781	0.13671	0.16112	0.18758	0.24735	0.30013	0.34774	0.34223	0.40967	0.39319
963.141	0.13617	0.16056	0.18682	0.24626	0.2989	0.34623	0.34089	0.40804	0.39161
962.492	0.13563	0.15999	0.18607	0.24519	0.29768	0.34473	0.33956	0.40642	0.39003
961.853	0.13513	0.15944	0.1854	0.2442	0.29655	0.34335	0.33827	0.40486	0.38856
961.215	0.13465	0.15891	0.18476	0.24326	0.29544	0.34203	0.337	0.40333	0.38713
960.578	0.13417	0.15837	0.18412	0.24232	0.29435	0.34072	0.33573	0.40181	0.38571
959.942	0.1337	0.15784	0.18355	0.24145	0.29333	0.33953	0.33456	0.40042	0.38445
959.306	0.13322	0.15732	0.18302	0.24062	0.29236	0.3384	0.33345	0.39911	0.38328
958.672	0.13275	0.1568	0.18249	0.23978	0.29139	0.33728	0.33234	0.3978	0.38211
958.038	0.13227	0.15625	0.18199	0.23897	0.29045	0.33621	0.33132	0.39659	0.38103
957.405	0.13179	0.1557	0.18151	0.23817	0.28954	0.33516	0.33034	0.39545	0.38
956.773	0.1313	0.15514	0.18103	0.23738	0.28863	0.33412	0.32937	0.39431	0.37897
956.142	0.13086	0.1546	0.18054	0.2366	0.28773	0.33308	0.32839	0.39318	0.37793
955.511	0.13044	0.15407	0.18006	0.23582	0.28683	0.33204	0.32742	0.39206	0.37689
954.882	0.13003	0.15354	0.17957	0.23505	0.28593	0.33101	0.32645	0.39094	0.37584
954.253	0.12966	0.15306	0.17906	0.23428	0.28502	0.32997	0.32543	0.38977	0.37475
953.625	0.12933	0.15263	0.17852	0.2335	0.28408	0.32891	0.32436	0.38855	0.37362
952.998	0.12901	0.15219	0.17798	0.23273	0.28314	0.32786	0.3233	0.38734	0.37249
952.372	0.12867	0.15178	0.17738	0.23192	0.28216	0.32676	0.32221	0.38608	0.37131
951.746	0.12831	0.15138	0.17671	0.23108	0.28112	0.32561	0.32107	0.38477	0.37006
951.122	0.12796	0.15099	0.17603	0.23024	0.28008	0.32446	0.31993	0.38345	0.36882
950.498	0.12756	0.15057	0.17532	0.22936	0.27902	0.32329	0.31878	0.38212	0.36754
949.875	0.12708	0.15012	0.17454	0.22844	0.27792	0.32206	0.31762	0.38074	0.3662
949.253	0.12661	0.14967	0.17375	0.22752	0.27682	0.32084	0.31646	0.37937	0.36486
948.632	0.12612	0.14921	0.17299	0.2266	0.27575	0.31963	0.31531	0.37802	0.36352
948.011	0.12559	0.1487	0.17226	0.22567	0.27472	0.31844	0.31418	0.37669	0.36219
947.391	0.12506	0.14819	0.17153	0.22475	0.2737	0.31726	0.31304	0.37537	0.36086
946.772	0.12454	0.14768	0.17083	0.22383	0.27269	0.31609	0.31192	0.37407	0.35955
946.154	0.12404	0.14713	0.17025	0.22292	0.27173	0.31496	0.31084	0.37284	0.35829
945.537	0.12354	0.14659	0.16966	0.22201	0.27078	0.31383	0.30975	0.37162	0.35704
944.921	0.12305	0.14605	0.16908	0.22111	0.26982	0.31271	0.30868	0.37041	0.35579
944.296	0.12258	0.14546	0.16855	0.22019	0.2688	0.31153	0.30764	0.36919	0.35456
943.681	0.12212	0.14488	0.16803	0.21927	0.26778	0.31036	0.30661	0.36798	0.35334
943.067	0.12166	0.14431	0.1675	0.21836	0.26677	0.3092	0.30558	0.36677	0.35212
942.454	0.12123	0.14375	0.16698	0.21749	0.26571	0.30802	0.30459	0.36549	0.35091
941.841	0.12081	0.14319	0.16646	0.21663	0.26466	0.30684	0.3036	0.36421	0.34971
941.23	0.12039	0.14264	0.16594	0.21577	0.26361	0.30567	0.30262	0.36294	0.34851
940.619	0.12002	0.14217	0.16544	0.21501	0.26265	0.30456	0.30163	0.36171	0.3474
940.009	0.11967	0.14172	0.16495	0.21429	0.26173	0.30349	0.30064	0.36049	0.34632
939.399	0.11931	0.14127	0.16446	0.21357	0.26081	0.30242	0.29966	0.35927	0.34525
938.791	0.11898	0.14086	0.16397	0.2129	0.25996	0.30141	0.29864	0.35816	0.34426
938.183	0.11866	0.14048	0.16349	0.21228	0.25915	0.30044	0.2976	0.35712	0.34332
937.576	0.11834	0.1401	0.16301	0.21166	0.25835	0.29947	0.29657	0.35609	0.34239
936.97	0.11804	0.13972	0.16251	0.21103	0.25754	0.29852	0.29553	0.3551	0.34147
936.365	0.11774	0.13933	0.16199	0.21039	0.25669	0.29757	0.29447	0.35414	0.34054
935.76	0.11744	0.13894	0.16148	0.20975	0.25586	0.29662	0.29341	0.35319	0.33963
935.156	0.11715	0.13855	0.16096	0.20909	0.255	0.29568	0.29237	0.35222	0.3387
934.553	0.11687	0.13816	0.16042	0.20839	0.2541	0.29472	0.29134	0.35116	0.33769
933.951	0.1166	0.13776	0.15989	0.20768	0.25319	0.29376	0.29032	0.35011	0.3367
933.35	0.11632	0.13737	0.15935	0.20699	0.2523	0.29281	0.28931	0.34907	0.33571
932.749	0.11602	0.13696	0.15881	0.20624	0.2514	0.2918	0.28833	0.34788	0.33463
932.149	0.11571	0.13656	0.15827	0.20551	0.25051	0.29081	0.28736	0.34669	0.33356
931.55	0.11541	0.13615	0.15773	0.20478	0.24963	0.28982	0.2864	0.34552	0.33251
930.951	0.11504	0.13569	0.15717	0.204	0.24873	0.28874	0.28545	0.34428	0.33136
930.354	0.11465	0.13521	0.1566	0.20322	0.24784	0.28765	0.2845	0.34304	0.33021
929.757	0.11427	0.13473	0.15603	0.20245	0.24696	0.28656	0.28356	0.34181	0.32906
929.161	0.11384	0.13422	0.15546	0.20165	0.24603	0.28543	0.28263	0.34059	0.32787
928.565	0.11338	0.13368	0.15488	0.20084	0.24507	0.28428	0.2817	0.33937	0.32665
927.971	0.11292	0.13314	0.1543	0.20003	0.24412	0.28314	0.28078	0.33816	0.32544
927.377	0.11245	0.1326	0.15373	0.19922	0.24315	0.28201	0.27985	0.33697	0.32424
926.775	0.11196	0.13207	0.15316	0.19841	0.24217	0.28092	0.27891	0.33581	0.32306
926.183	0.11146	0.13154	0.1526	0.1976	0.24119	0.27983	0.27798	0.33465	0.32189
925.592	0.11097	0.13102	0.15203	0.1968	0.24022	0.27875	0.27704	0.33351	0.32072
925.001	0.11045	0.13051	0.15144	0.19601	0.23927	0.27772	0.27604	0.33241	0.3196
924.411	0.10994	0.13001	0.15084	0.19522	0.23832	0.2767	0.27504	0.33132	0.31848
923.822	0.10943	0.12951	0.15025	0.19444	0.23738	0.27568	0.27406	0.33023	0.31738
923.233	0.10895	0.12903	0.14963	0.19369	0.23646	0.27466	0.27306	0.32918	0.31629
922.645	0.10847	0.12855	0.14901	0.19294	0.23555	0.27365	0.27206	0.32813	0.31521
922.058	0.108	0.12807	0.14839	0.19221	0.23465	0.27264	0.27108	0.3271	0.31413
921.472	0.10758	0.12764	0.14781	0.19152	0.23378	0.27167	0.27017	0.32608	0.3131
920.887	0.1072	0.12725	0.14725	0.19088	0.23293	0.27073	0.26932	0.32508	0.31211
920.302	0.10682	0.12687	0.14671	0.19024	0.2321	0.26979	0.26848	0.32409	0.31113
919.718	0.10646	0.12651	0.14619	0.18963	0.23128	0.26889	0.26767	0.32312	0.31017
919.135	0.10616	0.12622	0.14575	0.18908	0.23055	0.26809	0.26697	0.32219	0.30928
918.552	0.10587	0.12593	0.14532	0.18853	0.22981	0.26729	0.26627	0.32126	0.3084
917.97	0.10557	0.12565	0.14488	0.18799	0.22908	0.2665	0.26558	0.32034	0.30752
917.389	0.10528	0.12532	0.14449	0.18744	0.2284	0.26575	0.26485	0.31944	0.30664
916.809	0.105	0.125	0.14409	0.18689	0.22774	0.26501	0.26412	0.31854	0.30577
916.229	0.10472	0.12467	0.1437	0.18634	0.22707	0.26427	0.2634	0.31765	0.30491
915.65	0.10444	0.12427	0.14331	0.18575	0.22641	0.26348	0.2626	0.31673	0.304
915.072	0.10416	0.12382	0.14292	0.18514	0.22575	0.26267	0.26175	0.31579	0.30308
914.495	0.10387	0.12338	0.14253	0.18453	0.22509	0.26186	0.2609	0.31485	0.30216
913.918	0.10359	0.12293	0.14214	0.18392	0.22442	0.26102	0.26003	0.31389	0.30123
913.342	0.10331	0.12246	0.14178	0.18328	0.22373	0.26011	0.25912	0.31287	0.30027
912.767	0.10302	0.122	0.14141	0.18265	0.22304	0.25922	0.2582	0.31185	0.29932
912.192	0.10274	0.12153	0.14105	0.18202	0.22235	0.25832	0.25729	0.31083	0.29836
911.619	0.1024	0.12114	0.14066	0.18135	0.22158	0.25737	0.25637	0.30976	0.29736
911.046	0.10207	0.12075	0.14028	0.18067	0.2208	0.25642	0.25545	0.30867	0.29636
910.473	0.10173	0.12036	0.1399	0.18001	0.22002	0.25548	0.25454	0.3076	0.29535
909.902	0.10135	0.11998	0.13946	0.17929	0.21917	0.25449	0.2536	0.3065	0.29428
909.322	0.10093	0.11961	0.13899	0.17855	0.21827	0.25347	0.25264	0.30538	0.29316
908.752	0.10052	0.11924	0.13852	0.1778	0.21737	0.25245	0.25169	0.30427	0.29205
908.183	0.10011	0.11886	0.13803	0.17705	0.21647	0.25143	0.25073	0.30315	0.29092
907.614	0.09968	0.11844	0.13749	0.17628	0.21553	0.25035	0.24975	0.30201	0.28973
907.046	0.09926	0.11801	0.13694	0.1755	0.2146	0.24928	0.24876	0.30086	0.28855
906.479	0.09885	0.11759	0.1364	0.17473	0.21366	0.2482	0.24779	0.29972	0.28737
905.912	0.09847	0.11714	0.13584	0.17399	0.21277	0.24715	0.24684	0.29856	0.28625
905.346	0.0981	0.11669	0.13528	0.17325	0.21188	0.24611	0.2459	0.29739	0.28514
904.781	0.09773	0.11624	0.13473	0.17251	0.211	0.24507	0.24496	0.29622	0.28403
904.216	0.09738	0.11579	0.13417	0.17178	0.21014	0.24406	0.24403	0.29506	0.28295
903.653	0.09704	0.11536	0.1336	0.17106	0.20933	0.24309	0.24312	0.29391	0.28194
903.089	0.0967	0.11493	0.13304	0.17035	0.20852	0.24212	0.24222	0.29276	0.28092
902.527	0.09637	0.1145	0.13248	0.16964	0.20771	0.24116	0.24132	0.29161	0.27991
901.965	0.09604	0.11409	0.13193	0.16895	0.20695	0.24023	0.2404	0.29053	0.2789
901.404	0.09572	0.11369	0.13138	0.16827	0.20619	0.23932	0.23949	0.28946	0.2779
900.844	0.09539	0.11329	0.13083	0.1676	0.20544	0.2384	0.23858	0.28839	0.27691
900.284	0.09507	0.11291	0.13031	0.16697	0.20472	0.23752	0.23769	0.28737	0.27591
899.726	0.09476	0.11254	0.12982	0.1664	0.20403	0.23666	0.23681	0.28639	0.27491
899.167	0.09445	0.11217	0.12933	0.16582	0.20333	0.2358	0.23594	0.28541	0.27391
898.61	0.09414	0.1118	0.12885	0.16526	0.20264	0.23496	0.23508	0.28445	0.27292
898.053	0.09381	0.11144	0.12841	0.16476	0.20195	0.23418	0.23429	0.28352	0.27193
897.497	0.09349	0.11109	0.12797	0.16427	0.20126	0.23341	0.2335	0.2826	0.27095
896.941	0.09316	0.11074	0.12753	0.16378	0.20057	0.23264	0.23272	0.28168	0.26998
896.387	0.09284	0.11036	0.12709	0.16326	0.19985	0.23187	0.23195	0.28077	0.26902
895.833	0.09251	0.10997	0.12664	0.16273	0.19909	0.23111	0.23119	0.27987	0.26806
895.279	0.09218	0.10959	0.1262	0.1622	0.19835	0.23035	0.23044	0.27897	0.26711
894.726	0.09186	0.1092	0.12577	0.16166	0.1976	0.22957	0.22969	0.27807	0.26616
894.174	0.09158	0.1088	0.12537	0.16105	0.19683	0.22871	0.22891	0.27717	0.26525
893.623	0.09129	0.10839	0.12496	0.16044	0.19607	0.22786	0.22813	0.27627	0.26433
893.064	0.09101	0.10799	0.12456	0.15983	0.19531	0.22701	0.22736	0.27538	0.26343
892.514	0.09072	0.10763	0.1242	0.15921	0.1946	0.22611	0.22656	0.27446	0.26255
891.965	0.09043	0.10728	0.12385	0.15857	0.19393	0.22519	0.22574	0.27352	0.26169
891.417	0.09014	0.10694	0.1235	0.15794	0.19326	0.22429	0.22494	0.2726	0.26084
890.869	0.08985	0.1066	0.12316	0.1573	0.1926	0.22338	0.22413	0.27166	0.25998
890.321	0.08948	0.1063	0.12277	0.15666	0.19199	0.22251	0.2233	0.27066	0.25911
889.775	0.08911	0.10599	0.12239	0.15602	0.19137	0.22165	0.22247	0.26966	0.25825
889.229	0.08875	0.10568	0.12201	0.15539	0.19076	0.22079	0.22164	0.26867	0.25739
888.683	0.08838	0.10535	0.12159	0.15475	0.1901	0.21996	0.22082	0.26765	0.25648
888.139	0.08801	0.10501	0.12113	0.15412	0.1894	0.21915	0.22	0.26661	0.25555
887.595	0.08764	0.10466	0.12067	0.15349	0.18872	0.21834	0.21919	0.26557	0.25462
887.052	0.08728	0.10431	0.12022	0.15287	0.18802	0.21754	0.21839	0.26454	0.25369
886.509	0.08702	0.10392	0.11975	0.15229	0.18721	0.21674	0.21764	0.26352	0.25275
885.967	0.08676	0.10353	0.11929	0.15172	0.18641	0.21594	0.21691	0.26251	0.25181
885.426	0.08649	0.10314	0.11882	0.15115	0.18561	0.21514	0.21617	0.26151	0.25087
884.885	0.08626	0.10275	0.11838	0.15062	0.1848	0.21434	0.21547	0.26053	0.24997
884.345	0.08606	0.10235	0.11797	0.15014	0.18396	0.21355	0.21481	0.25959	0.2491
883.806	0.08587	0.10196	0.11756	0.14965	0.18312	0.21276	0.21414	0.25865	0.24824
883.267	0.08567	0.10157	0.11714	0.14917	0.18229	0.21198	0.21348	0.25772	0.24738
882.729	0.08543	0.10117	0.11676	0.1487	0.18152	0.21121	0.21279	0.25683	0.2466
882.192	0.08519	0.10078	0.11637	0.14824	0.18075	0.21045	0.2121	0.25594	0.24582
881.655	0.08496	0.10039	0.11599	0.14778	0.17999	0.2097	0.21141	0.25506	0.24505
881.119	0.08471	0.1	0.1156	0.14729	0.17928	0.20895	0.21071	0.25421	0.2443
880.584	0.08443	0.09964	0.1152	0.14676	0.17867	0.20821	0.20997	0.25338	0.24357
880.049	0.08416	0.09927	0.11479	0.14624	0.17806	0.20748	0.20923	0.25256	0.24285
879.515	0.08389	0.0989	0.11439	0.14572	0.17745	0.20675	0.2085	0.25174	0.24214
878.982	0.08362	0.09859	0.11398	0.14516	0.17695	0.20603	0.20779	0.25097	0.24141
878.449	0.08335	0.09829	0.11357	0.14459	0.17649	0.20532	0.20709	0.25021	0.24069
877.917	0.08308	0.09799	0.11316	0.14403	0.17602	0.20461	0.2064	0.24946	0.23996
877.378	0.08282	0.0977	0.11275	0.14347	0.17556	0.2039	0.20572	0.24871	0.23923
876.847	0.08254	0.09743	0.11237	0.14296	0.17513	0.20318	0.20508	0.24796	0.23845
876.317	0.08226	0.09717	0.11198	0.14244	0.1747	0.20246	0.20445	0.2472	0.23767
875.787	0.08198	0.0969	0.1116	0.14192	0.17427	0.20174	0.20381	0.24645	0.23689
875.258	0.08169	0.09662	0.11123	0.14145	0.1738	0.20103	0.20317	0.24568	0.23611
874.73	0.08139	0.09633	0.11087	0.14102	0.17331	0.20031	0.20252	0.24489	0.23532
874.202	0.08108	0.09604	0.11052	0.14059	0.17281	0.19959	0.20187	0.2441	0.23453
873.675	0.08078	0.09575	0.11016	0.14017	0.17232	0.19888	0.20122	0.24332	0.23375
873.149	0.0805	0.09546	0.10983	0.13978	0.17176	0.19824	0.20056	0.24254	0.23305
872.623	0.08022	0.09518	0.1095	0.13941	0.17119	0.19762	0.19989	0.24176	0.23238
872.098	0.07994	0.09489	0.10918	0.13903	0.17063	0.197	0.19922	0.24098	0.2317
871.574	0.07966	0.09461	0.10886	0.13865	0.17007	0.1964	0.19857	0.24022	0.23104
871.05	0.07943	0.09439	0.10858	0.13827	0.16949	0.1959	0.19797	0.2395	0.23048
870.527	0.0792	0.09416	0.1083	0.13788	0.16893	0.1954	0.19737	0.23878	0.22991
870.004	0.07897	0.09393	0.10801	0.13749	0.16836	0.1949	0.19676	0.23807	0.22934
869.482	0.07875	0.09372	0.10773	0.13707	0.16781	0.1944	0.1962	0.23739	0.22877
868.961	0.07854	0.09351	0.10744	0.13662	0.16729	0.1939	0.19566	0.23674	0.22818
868.44	0.07833	0.09331	0.10715	0.13617	0.16676	0.1934	0.19512	0.23609	0.2276
867.92	0.07813	0.0931	0.10686	0.13572	0.16624	0.1929	0.19459	0.23544	0.22702
867.4	0.07793	0.09285	0.10654	0.13525	0.16572	0.19233	0.19403	0.23483	0.22637
866.882	0.07773	0.09259	0.10623	0.13477	0.16521	0.19173	0.19348	0.23422	0.22571
866.363	0.07753	0.09233	0.10591	0.1343	0.1647	0.19114	0.19292	0.23362	0.22504
865.846	0.07733	0.09206	0.10559	0.13382	0.16418	0.19055	0.19236	0.23302	0.22438
865.329	0.07714	0.09173	0.10529	0.13339	0.16364	0.18993	0.19177	0.23239	0.22367
864.813	0.07696	0.09141	0.105	0.13296	0.1631	0.18931	0.19118	0.23176	0.22295
864.297	0.07677	0.09108	0.1047	0.13253	0.16256	0.18869	0.19059	0.23114	0.22224
863.782	0.07659	0.09075	0.10442	0.13211	0.16203	0.1881	0.19001	0.23048	0.22153
863.267	0.0764	0.0904	0.10416	0.13169	0.16151	0.18755	0.18944	0.22976	0.22079
862.753	0.07621	0.09006	0.1039	0.13128	0.16098	0.187	0.18887	0.22903	0.22006
862.232	0.07603	0.08971	0.10364	0.13087	0.16046	0.18645	0.1883	0.22831	0.21933
861.72	0.07583	0.08939	0.10337	0.13043	0.15996	0.18591	0.18773	0.22753	0.21859
861.208	0.07563	0.08909	0.10311	0.12998	0.15948	0.18539	0.18716	0.22671	0.21785
860.696	0.07543	0.08879	0.10284	0.12952	0.159	0.18486	0.18658	0.2259	0.21711
860.185	0.07523	0.08849	0.10257	0.12907	0.15852	0.18434	0.18601	0.22508	0.21637
859.675	0.07503	0.08823	0.10228	0.12861	0.15803	0.18376	0.1854	0.22426	0.21561
859.166	0.07483	0.08799	0.10199	0.12815	0.15754	0.18317	0.18478	0.22344	0.21484
858.657	0.07464	0.08775	0.10169	0.12769	0.15706	0.18258	0.18416	0.22262	0.21407
858.148	0.07444	0.08751	0.10139	0.12723	0.15657	0.18198	0.18354	0.2218	0.2133
857.64	0.07425	0.08731	0.10106	0.12681	0.15603	0.18128	0.18288	0.22101	0.21247
857.133	0.07406	0.08711	0.10073	0.1264	0.15549	0.18059	0.18223	0.22022	0.21164
856.626	0.07387	0.08691	0.10041	0.12598	0.15495	0.17989	0.18157	0.21944	0.21081
856.12	0.07367	0.0867	0.10007	0.12556	0.1544	0.17917	0.1809	0.21865	0.20998
855.615	0.07347	0.0865	0.0997	0.12515	0.15381	0.17838	0.18018	0.21784	0.2091
855.11	0.07326	0.08629	0.09932	0.12474	0.15322	0.17759	0.17947	0.21704	0.20823
854.606	0.07306	0.08609	0.09895	0.12433	0.15264	0.1768	0.17875	0.21624	0.20737
854.102	0.07284	0.08587	0.09856	0.1239	0.15205	0.17599	0.17801	0.21543	0.20651
853.599	0.07259	0.08562	0.09815	0.12344	0.15145	0.17514	0.17723	0.2146	0.20568
853.097	0.07235	0.08537	0.09774	0.12299	0.15086	0.1743	0.17644	0.21377	0.20486
852.595	0.07211	0.08513	0.09733	0.12254	0.15027	0.17347	0.17567	0.21295	0.20404
852.094	0.07185	0.08485	0.09693	0.12207	0.14971	0.17263	0.1749	0.21213	0.20324
851.593	0.07158	0.08455	0.09654	0.12158	0.14917	0.17179	0.17413	0.21131	0.20248
851.093	0.07131	0.08425	0.09615	0.1211	0.14862	0.17096	0.17337	0.21051	0.20172
850.593	0.07104	0.08395	0.09576	0.12062	0.14809	0.17014	0.17262	0.2097	0.20096
850.094	0.07076	0.08363	0.0954	0.12016	0.14759	0.16937	0.17193	0.20891	0.20021
849.596	0.07049	0.08329	0.09506	0.11973	0.1471	0.16862	0.17128	0.20813	0.19946
849.098	0.07021	0.08297	0.09472	0.11929	0.14662	0.16788	0.17063	0.20735	0.19871
848.601	0.06994	0.08264	0.09439	0.11886	0.14614	0.16714	0.16998	0.20658	0.19797
848.104	0.06967	0.08231	0.09409	0.11849	0.14564	0.1665	0.16941	0.20581	0.19724
847.601	0.06941	0.08198	0.0938	0.11814	0.14514	0.16588	0.16886	0.20504	0.19652
847.106	0.06915	0.08165	0.09351	0.11778	0.14465	0.16527	0.16831	0.20429	0.1958
846.611	0.06889	0.08133	0.09323	0.11743	0.14416	0.16466	0.16777	0.20353	0.19508
846.117	0.06862	0.08101	0.09296	0.11708	0.1436	0.16412	0.16727	0.2028	0.19443
845.623	0.06836	0.0807	0.09269	0.11674	0.14304	0.16358	0.16678	0.20208	0.19378
845.13	0.0681	0.08039	0.09242	0.11639	0.14248	0.16304	0.16629	0.20136	0.19314
844.637	0.06784	0.08007	0.09215	0.11604	0.14193	0.16251	0.1658	0.20064	0.19251
844.145	0.06757	0.07978	0.09186	0.11562	0.14133	0.16196	0.16527	0.19994	0.1919
843.654	0.0673	0.07949	0.09158	0.11519	0.14074	0.16141	0.16475	0.19923	0.1913
843.163	0.06703	0.0792	0.09129	0.11477	0.14016	0.16087	0.16423	0.19853	0.1907
842.673	0.06677	0.07892	0.09101	0.11434	0.13958	0.16033	0.1637	0.19783	0.19009
842.183	0.06654	0.07866	0.0907	0.11385	0.13903	0.15974	0.16308	0.19709	0.18941
841.694	0.06631	0.0784	0.0904	0.11336	0.13848	0.15916	0.16247	0.19635	0.18874
841.206	0.06608	0.07814	0.0901	0.11287	0.13794	0.15858	0.16186	0.19562	0.18807
840.718	0.06586	0.07788	0.0898	0.11239	0.1374	0.158	0.16124	0.19488	0.18738
840.23	0.0657	0.07764	0.0895	0.1119	0.13691	0.15739	0.16059	0.1941	0.18659
839.743	0.06553	0.07739	0.08919	0.11142	0.13642	0.15678	0.15995	0.19333	0.18581
839.257	0.06537	0.07714	0.08889	0.11094	0.13592	0.15618	0.15931	0.19256	0.18503
838.771	0.06521	0.07689	0.08859	0.11047	0.13543	0.15557	0.15868	0.19179	0.18424
838.286	0.06504	0.07661	0.08827	0.11002	0.13492	0.15491	0.15806	0.19101	0.18338
837.802	0.06487	0.07633	0.08795	0.10958	0.1344	0.15427	0.15744	0.19024	0.18254
837.318	0.0647	0.07606	0.08763	0.10914	0.13389	0.15362	0.15683	0.18948	0.18169
836.834	0.06452	0.07577	0.08731	0.1087	0.13337	0.15296	0.15621	0.18872	0.18084
836.351	0.06428	0.07544	0.08696	0.10825	0.13281	0.15225	0.15556	0.18796	0.17996
835.869	0.06404	0.07511	0.08661	0.10781	0.13226	0.15154	0.15492	0.18721	0.17909
835.387	0.06381	0.07479	0.08626	0.10737	0.1317	0.15083	0.15428	0.18647	0.17822
834.906	0.06357	0.07447	0.08591	0.10692	0.13115	0.15012	0.15363	0.18573	0.17736
834.425	0.06332	0.07415	0.08556	0.10643	0.13061	0.14936	0.15295	0.18497	0.1765
833.945	0.06306	0.07383	0.08521	0.10595	0.13006	0.14862	0.15227	0.18422	0.17565
833.465	0.06281	0.07352	0.08486	0.10548	0.12953	0.14788	0.1516	0.18347	0.1748
832.979	0.06257	0.07322	0.08453	0.10501	0.12899	0.14715	0.15094	0.18271	0.17398
832.501	0.06234	0.07298	0.08421	0.10456	0.12847	0.14643	0.15032	0.18192	0.1732
832.023	0.06212	0.07274	0.0839	0.10411	0.12796	0.14573	0.1497	0.18113	0.17244
831.546	0.0619	0.0725	0.08359	0.10367	0.12744	0.14503	0.14909	0.18035	0.17168
831.069	0.06168	0.07228	0.08329	0.10325	0.12693	0.14434	0.14849	0.17958	0.17093
830.592	0.06146	0.07213	0.083	0.10291	0.12639	0.14373	0.14795	0.17879	0.17022
830.117	0.06124	0.07197	0.08271	0.10258	0.12585	0.14311	0.14741	0.17802	0.16952
829.641	0.06103	0.07182	0.08242	0.10225	0.12532	0.1425	0.14687	0.17725	0.16883
829.167	0.06081	0.07167	0.08214	0.10194	0.1248	0.1419	0.14633	0.1765	0.16814
828.693	0.06057	0.07155	0.08187	0.10169	0.12428	0.14136	0.1458	0.17584	0.16748
828.219	0.06034	0.07143	0.08159	0.10145	0.12377	0.14082	0.14527	0.17518	0.16683
827.746	0.06011	0.0713	0.08133	0.10121	0.12326	0.14028	0.14475	0.17453	0.16618
827.274	0.05988	0.07118	0.08106	0.10098	0.12277	0.13975	0.14423	0.17389	0.16554
826.802	0.05969	0.07103	0.08085	0.10078	0.12235	0.13925	0.14377	0.17343	0.16501
826.33	0.0595	0.07088	0.08064	0.10058	0.12194	0.13875	0.1433	0.17296	0.16448
825.859	0.05931	0.07074	0.08043	0.10039	0.12153	0.13826	0.14284	0.1725	0.16396
825.389	0.05912	0.07059	0.08022	0.10019	0.12113	0.13777	0.14238	0.17204	0.16344
824.919	0.05904	0.07043	0.08004	0.10003	0.12084	0.13737	0.14207	0.17173	0.1631
824.45	0.05896	0.07028	0.07987	0.09987	0.12055	0.13697	0.14176	0.17141	0.16276
823.981	0.05888	0.07012	0.0797	0.09971	0.12026	0.13658	0.14146	0.1711	0.16243
823.513	0.0588	0.06997	0.07954	0.09955	0.11998	0.13619	0.14115	0.17079	0.1621
823.045	0.05879	0.06986	0.07936	0.09938	0.11979	0.13595	0.14096	0.17051	0.16188
822.578	0.0588	0.06975	0.07918	0.09921	0.11961	0.13573	0.14079	0.17023	0.16167
822.112	0.0588	0.06964	0.07901	0.09904	0.11943	0.13552	0.14062	0.16995	0.16146
821.645	0.0588	0.06954	0.07883	0.09887	0.11926	0.1353	0.14045	0.16967	0.16126
821.18	0.05879	0.06947	0.07867	0.09866	0.11912	0.13518	0.1403	0.16938	0.16105
820.715	0.05878	0.06942	0.07851	0.09844	0.119	0.1351	0.14014	0.16908	0.16085
820.25	0.05876	0.06938	0.07836	0.09822	0.11888	0.13502	0.13999	0.16879	0.16065
819.786	0.05875	0.06933	0.0782	0.09799	0.11876	0.13494	0.13984	0.16849	0.16045
819.316	0.0587	0.06929	0.07809	0.09776	0.11863	0.13484	0.13966	0.1682	0.16023
818.853	0.05863	0.06925	0.078	0.09752	0.1185	0.13474	0.13946	0.16792	0.15999
818.391	0.05856	0.06921	0.07791	0.09728	0.11836	0.13464	0.13927	0.16764	0.15976
817.929	0.0585	0.06917	0.07782	0.09704	0.11822	0.13453	0.13907	0.16736	0.15953
817.468	0.05841	0.06911	0.07774	0.09682	0.11807	0.13438	0.13886	0.16708	0.15929
817.007	0.05831	0.06902	0.07767	0.09661	0.1179	0.13417	0.13864	0.16681	0.15905
816.547	0.0582	0.06892	0.0776	0.0964	0.11774	0.13396	0.13842	0.16654	0.1588
816.087	0.0581	0.06882	0.07752	0.09619	0.11757	0.13375	0.1382	0.16627	0.15856
815.627	0.05799	0.06871	0.07744	0.09599	0.11741	0.13352	0.13798	0.16599	0.15832
815.169	0.05787	0.06854	0.0773	0.09583	0.11727	0.13327	0.13778	0.1657	0.15809
814.71	0.05775	0.06836	0.07717	0.09566	0.11712	0.13302	0.13759	0.16542	0.15786
814.253	0.05763	0.06819	0.07703	0.0955	0.11698	0.13277	0.13739	0.16513	0.15763
813.795	0.05751	0.06802	0.07689	0.09534	0.11684	0.13252	0.13719	0.16484	0.1574
813.339	0.05741	0.06784	0.0767	0.09525	0.11674	0.13236	0.13701	0.16459	0.15722
812.883	0.05731	0.06766	0.0765	0.09516	0.11664	0.13221	0.13683	0.16435	0.15705
812.427	0.05721	0.06748	0.07631	0.09506	0.11653	0.13205	0.13665	0.1641	0.15688
811.972	0.05711	0.06731	0.07611	0.09497	0.11643	0.13189	0.13647	0.16385	0.1567
811.517	0.05705	0.06717	0.07595	0.09493	0.11632	0.13183	0.13628	0.1637	0.1566
811.063	0.05701	0.06704	0.0758	0.0949	0.11621	0.1318	0.1361	0.16358	0.15652
810.609	0.05696	0.06691	0.07565	0.09487	0.11611	0.13176	0.13591	0.16345	0.15643
810.156	0.05692	0.06678	0.0755	0.09485	0.116	0.13173	0.13572	0.16333	0.15635
809.703	0.05688	0.06667	0.07541	0.09484	0.11587	0.13172	0.13554	0.16326	0.15629
809.251	0.05685	0.06658	0.07536	0.09484	0.11573	0.13173	0.13537	0.16324	0.15627
808.8	0.05682	0.06648	0.07532	0.09484	0.11559	0.13174	0.13519	0.16322	0.15624
808.349	0.05679	0.06639	0.07527	0.09484	0.11545	0.13175	0.13502	0.1632	0.15621
807.898	0.05676	0.0663	0.07524	0.09485	0.11533	0.13176	0.13487	0.16318	0.15619
807.448	0.05672	0.06622	0.07524	0.09489	0.11523	0.13175	0.13477	0.16314	0.15619
806.998	0.05668	0.06615	0.07523	0.09492	0.11514	0.13175	0.13467	0.16311	0.15618
806.549	0.05664	0.06607	0.07523	0.09495	0.11505	0.13174	0.13458	0.16308	0.15618
806.094	0.0566	0.06599	0.07522	0.09499	0.11495	0.13173	0.13448	0.16305	0.15617
805.646	0.05657	0.06592	0.07518	0.09505	0.11495	0.13172	0.13446	0.16298	0.15618
805.198	0.05654	0.06585	0.07514	0.09511	0.11494	0.13171	0.13445	0.16291	0.15618
804.751	0.05651	0.06579	0.07509	0.09517	0.11494	0.1317	0.13443	0.16284	0.15618
804.305	0.05648	0.06572	0.07505	0.09523	0.11493	0.13169	0.13442	0.16277	0.15619
803.859	0.05647	0.06563	0.07497	0.09528	0.11494	0.13171	0.13441	0.16272	0.15618
803.413	0.05647	0.06552	0.07487	0.09533	0.11494	0.13173	0.13439	0.16268	0.15617
802.968	0.05647	0.06542	0.07478	0.09538	0.11495	0.13175	0.13437	0.16264	0.15616
802.523	0.05647	0.06532	0.07468	0.09544	0.11496	0.13177	0.13436	0.16259	0.15615
802.079	0.05648	0.0652	0.07456	0.09548	0.11495	0.13181	0.13433	0.16257	0.15612
801.635	0.0565	0.06504	0.07441	0.0955	0.11491	0.13186	0.13426	0.16259	0.15608
801.192	0.05652	0.06488	0.07427	0.09553	0.11486	0.13192	0.1342	0.1626	0.15603
800.75	0.05655	0.06473	0.07412	0.09555	0.11482	0.13197	0.13414	0.16261	0.15598
800.307	0.05657	0.06457	0.07397	0.09558	0.11477	0.13202	0.13407	0.16262	0.15593
799.866	0.0566	0.06441	0.07379	0.09557	0.11468	0.13206	0.134	0.16263	0.15583
799.424	0.05662	0.06425	0.07361	0.09556	0.1146	0.1321	0.13392	0.16263	0.15574
798.984	0.05665	0.06409	0.07343	0.09555	0.11451	0.13214	0.13384	0.16264	0.15564
798.543	0.05667	0.06393	0.07325	0.09554	0.11442	0.13218	0.13377	0.16264	0.15554
798.104	0.05668	0.0638	0.07309	0.09548	0.11431	0.1322	0.13368	0.16259	0.15541
797.664	0.05669	0.06368	0.07294	0.09539	0.11419	0.13219	0.13359	0.16251	0.15526
797.226	0.05669	0.06357	0.07279	0.0953	0.11407	0.13219	0.1335	0.16242	0.15511
796.787	0.05669	0.06345	0.07264	0.09522	0.11394	0.13218	0.13341	0.16234	0.15496
796.35	0.05668	0.06334	0.07251	0.09511	0.11381	0.13216	0.13331	0.16223	0.1548
795.912	0.05663	0.06325	0.07242	0.09492	0.11365	0.13209	0.13316	0.16204	0.15463
795.475	0.05658	0.06316	0.07234	0.09473	0.11348	0.13201	0.13301	0.16185	0.15447
795.039	0.05653	0.06307	0.07226	0.09455	0.11332	0.13194	0.13286	0.16166	0.1543
794.603	0.05648	0.06298	0.07217	0.09436	0.11316	0.13187	0.13272	0.16147	0.15413
794.168	0.05634	0.06286	0.0721	0.09414	0.11299	0.1317	0.13253	0.16123	0.15397
793.733	0.05619	0.06274	0.07204	0.09392	0.11283	0.13152	0.13233	0.16098	0.15382
793.292	0.05604	0.06261	0.07197	0.0937	0.11267	0.13134	0.13214	0.16073	0.15367
792.858	0.05589	0.06249	0.07191	0.09347	0.11251	0.13115	0.13195	0.16048	0.15352
792.424	0.0557	0.06235	0.07182	0.09326	0.11235	0.13093	0.13174	0.16021	0.15337
791.991	0.05545	0.06219	0.0717	0.09308	0.1122	0.13063	0.13152	0.15993	0.1532
791.559	0.05521	0.06202	0.07157	0.09289	0.11206	0.13034	0.1313	0.15964	0.15304
791.127	0.05496	0.06186	0.07145	0.0927	0.11191	0.13004	0.13108	0.15935	0.15288
790.695	0.05472	0.06169	0.07133	0.09252	0.11177	0.12975	0.13086	0.15906	0.15272
790.264	0.05447	0.06152	0.07113	0.09238	0.11159	0.12943	0.13062	0.15876	0.1525
789.833	0.05422	0.06134	0.07092	0.09224	0.1114	0.12911	0.13038	0.15846	0.15228
789.403	0.05397	0.06116	0.07071	0.09211	0.11122	0.12879	0.13014	0.15816	0.15206
788.973	0.05373	0.06098	0.0705	0.09197	0.11104	0.12847	0.1299	0.15786	0.15184
788.544	0.0535	0.06081	0.07027	0.09184	0.11082	0.12818	0.12967	0.15755	0.15158
788.115	0.05329	0.06065	0.07002	0.0917	0.11054	0.1279	0.12943	0.15724	0.15128
787.687	0.05308	0.06048	0.06976	0.09157	0.11027	0.12763	0.1292	0.15693	0.15099
787.259	0.05288	0.06032	0.06951	0.09144	0.11	0.12735	0.12897	0.15662	0.15069
786.832	0.05267	0.06015	0.06926	0.0913	0.10973	0.12708	0.12874	0.15632	0.15039
786.405	0.05247	0.05999	0.06902	0.0911	0.1094	0.1268	0.12849	0.15595	0.15004
785.978	0.05227	0.05982	0.06878	0.09089	0.10906	0.12652	0.12824	0.15559	0.14968
785.552	0.05206	0.05966	0.06854	0.09068	0.10872	0.12625	0.12799	0.15522	0.14933
785.127	0.05186	0.05949	0.0683	0.09048	0.10839	0.12597	0.12775	0.15486	0.14898
784.701	0.05166	0.05932	0.06808	0.09022	0.10805	0.12566	0.12747	0.15446	0.14862
784.277	0.05145	0.05915	0.06789	0.0899	0.1077	0.1253	0.12715	0.15401	0.14825
783.853	0.05125	0.05897	0.0677	0.08957	0.10735	0.12494	0.12683	0.15356	0.14788
783.429	0.05105	0.05879	0.06751	0.08925	0.107	0.12458	0.12651	0.15311	0.14751
783.006	0.05084	0.05861	0.06732	0.08893	0.10665	0.12422	0.1262	0.15267	0.14714
782.583	0.05069	0.05845	0.0672	0.08855	0.10629	0.12382	0.12581	0.15219	0.14674
782.16	0.05053	0.05828	0.06709	0.08817	0.10594	0.12341	0.12542	0.15171	0.14634
781.739	0.05038	0.05812	0.06698	0.08779	0.10558	0.12301	0.12502	0.15123	0.14594
781.317	0.05023	0.05795	0.06687	0.08741	0.10523	0.1226	0.12463	0.15075	0.14555
780.896	0.05009	0.0578	0.06677	0.08703	0.10488	0.12221	0.12424	0.15028	0.14513
780.47	0.04998	0.05767	0.0667	0.08668	0.10452	0.12183	0.12384	0.14981	0.14468
780.049	0.04988	0.05754	0.06663	0.08634	0.10416	0.12145	0.12344	0.14935	0.14422
779.63	0.04977	0.05741	0.06655	0.08599	0.1038	0.12108	0.12304	0.14888	0.14377
779.211	0.04967	0.05728	0.06648	0.08564	0.10345	0.12071	0.12264	0.14842	0.14332
778.792	0.04955	0.05717	0.06635	0.08535	0.1031	0.12035	0.12228	0.14797	0.14285
778.374	0.04943	0.05706	0.06621	0.08507	0.10276	0.12001	0.12192	0.14752	0.14237
777.956	0.0493	0.05696	0.06606	0.0848	0.10242	0.11966	0.12157	0.14707	0.14189
777.538	0.04918	0.05685	0.06592	0.08452	0.10208	0.11932	0.12122	0.14662	0.14142
777.122	0.04906	0.05675	0.06576	0.08425	0.10174	0.11897	0.12087	0.14618	0.14095
776.705	0.0489	0.05663	0.06551	0.08402	0.10141	0.1186	0.12053	0.14578	0.14049
776.289	0.04875	0.05652	0.06526	0.08378	0.10109	0.11823	0.1202	0.14538	0.14004
775.873	0.0486	0.0564	0.06502	0.08354	0.10076	0.11787	0.11987	0.14498	0.13958
775.458	0.04845	0.05629	0.06477	0.08331	0.10044	0.1175	0.11954	0.14458	0.13913
775.044	0.0483	0.05616	0.06452	0.08307	0.10011	0.11711	0.1192	0.14422	0.13868
774.629	0.04817	0.05602	0.06426	0.08284	0.09979	0.1167	0.11885	0.14389	0.13824
774.216	0.04804	0.05588	0.064	0.0826	0.09946	0.11629	0.1185	0.14356	0.13779
773.802	0.04791	0.05573	0.06374	0.08236	0.09914	0.11589	0.11815	0.14323	0.13735
773.389	0.04778	0.05559	0.06349	0.08213	0.09882	0.11548	0.1178	0.1429	0.13691
772.977	0.04767	0.05543	0.06327	0.08189	0.09851	0.11507	0.11744	0.14258	0.13649
772.565	0.04757	0.05526	0.06307	0.08164	0.0982	0.11466	0.11709	0.14226	0.13607
772.153	0.04748	0.05509	0.06287	0.0814	0.09789	0.11425	0.11674	0.14194	0.13565
771.742	0.04738	0.05493	0.06267	0.08116	0.09758	0.11384	0.11638	0.14162	0.13523
771.331	0.04728	0.05476	0.06248	0.08092	0.09727	0.11344	0.11603	0.1413	0.13483
770.921	0.04717	0.0546	0.06229	0.08068	0.09699	0.11307	0.1157	0.14092	0.13445
770.511	0.04707	0.05443	0.06211	0.08045	0.09672	0.1127	0.11537	0.14055	0.13408
770.102	0.04697	0.05427	0.06192	0.08022	0.09644	0.11233	0.11504	0.14017	0.13371
769.693	0.04686	0.05411	0.06174	0.07999	0.09616	0.11196	0.11471	0.1398	0.13335
769.284	0.04674	0.05395	0.06155	0.07976	0.0959	0.1116	0.11439	0.1394	0.13298
768.876	0.0466	0.05381	0.06134	0.07952	0.09564	0.11126	0.11407	0.13896	0.13261
768.462	0.04646	0.05367	0.06114	0.07929	0.09539	0.11092	0.11375	0.13852	0.13225
768.055	0.04633	0.05353	0.06093	0.07906	0.09514	0.11057	0.11344	0.13809	0.13189
767.648	0.04619	0.05339	0.06073	0.07883	0.09489	0.11024	0.11313	0.13765	0.13153
767.242	0.04604	0.05326	0.06054	0.07858	0.09464	0.10986	0.1128	0.1372	0.13114
766.836	0.04589	0.05314	0.06035	0.07832	0.0944	0.10947	0.11247	0.13674	0.13074
766.43	0.04573	0.05302	0.06016	0.07805	0.09416	0.10909	0.11214	0.13628	0.13035
766.025	0.04558	0.0529	0.05997	0.07779	0.09392	0.1087	0.11181	0.13582	0.12995
765.621	0.04543	0.05278	0.05979	0.07754	0.09369	0.10832	0.11148	0.13536	0.12956
765.216	0.04529	0.05266	0.05963	0.07726	0.09345	0.10788	0.11112	0.13494	0.12916
764.813	0.04515	0.05255	0.05947	0.07698	0.09321	0.10744	0.11076	0.13452	0.12877
764.409	0.04501	0.05243	0.05931	0.0767	0.09297	0.107	0.1104	0.13411	0.12837
764.006	0.04487	0.05232	0.05916	0.07643	0.09274	0.10656	0.11004	0.13369	0.12798
763.604	0.04473	0.0522	0.059	0.07616	0.0925	0.10614	0.10968	0.13328	0.12759
763.201	0.04459	0.05206	0.05885	0.07591	0.09226	0.10575	0.1093	0.13292	0.12724
762.8	0.04445	0.05193	0.05871	0.07566	0.09202	0.10536	0.10893	0.13257	0.12688
762.399	0.04432	0.05179	0.05856	0.07541	0.09178	0.10498	0.10855	0.13221	0.12653
761.998	0.04418	0.05165	0.05841	0.07517	0.09155	0.10459	0.10818	0.13185	0.12618
761.597	0.04404	0.0515	0.05827	0.07494	0.0913	0.10425	0.10782	0.1315	0.12583
761.197	0.0439	0.0513	0.05814	0.07472	0.09105	0.10398	0.10748	0.13114	0.1255
760.798	0.04375	0.05111	0.058	0.07451	0.0908	0.10372	0.10714	0.13079	0.12516
760.398	0.04361	0.05091	0.05787	0.0743	0.09055	0.10345	0.1068	0.13044	0.12483
760	0.04346	0.05072	0.05773	0.07409	0.0903	0.10318	0.10646	0.13008	0.12449
759.601	0.04333	0.05051	0.0576	0.07387	0.09004	0.10294	0.10616	0.12971	0.12416
759.203	0.0432	0.05029	0.05748	0.07365	0.08976	0.1027	0.10589	0.12933	0.12382
758.806	0.04308	0.05006	0.05735	0.07342	0.08948	0.10247	0.10562	0.12895	0.12349
758.409	0.04296	0.04984	0.05723	0.0732	0.08921	0.10223	0.10535	0.12857	0.12315
758.012	0.04283	0.04962	0.0571	0.07298	0.08893	0.102	0.10508	0.12819	0.12282
757.616	0.04273	0.04945	0.05697	0.07273	0.08865	0.10173	0.10484	0.1278	0.12249
757.22	0.04264	0.04929	0.05684	0.07247	0.08838	0.10144	0.10462	0.12741	0.12217
756.819	0.04255	0.04914	0.0567	0.0722	0.08811	0.10115	0.1044	0.12702	0.12185
756.424	0.04246	0.04899	0.05657	0.07194	0.08783	0.10087	0.10418	0.12663	0.12152
756.029	0.04236	0.04884	0.05643	0.07169	0.08756	0.10058	0.10396	0.12624	0.1212
755.635	0.04226	0.04877	0.05629	0.07144	0.08732	0.10027	0.10374	0.12585	0.12089
755.241	0.04214	0.04872	0.05615	0.0712	0.08708	0.09996	0.10353	0.12545	0.12058
754.848	0.04203	0.04867	0.05601	0.07096	0.08684	0.09964	0.10331	0.12505	0.12027
754.455	0.04192	0.04862	0.05588	0.07072	0.0866	0.09933	0.1031	0.12466	0.11996
754.063	0.04181	0.04857	0.05574	0.07049	0.08637	0.09902	0.10288	0.12426	0.11965
753.67	0.04167	0.04853	0.05558	0.07033	0.08614	0.09875	0.10265	0.12388	0.11933
753.279	0.04152	0.04849	0.05543	0.07019	0.08591	0.09849	0.10242	0.12351	0.11901
752.887	0.04137	0.04844	0.05527	0.07004	0.08568	0.09822	0.10219	0.12313	0.1187
752.496	0.04122	0.0484	0.05512	0.0699	0.08545	0.09796	0.10196	0.12276	0.11838
752.106	0.04108	0.04836	0.05496	0.06976	0.08523	0.0977	0.10173	0.12239	0.11807
751.716	0.04095	0.04824	0.05478	0.06968	0.085	0.09749	0.10148	0.12207	0.11776
751.326	0.04083	0.04812	0.05459	0.06961	0.08478	0.09728	0.10123	0.12175	0.11745
750.937	0.04071	0.04801	0.0544	0.06953	0.08456	0.09708	0.10098	0.12144	0.11715
750.548	0.04059	0.04789	0.05422	0.06946	0.08433	0.09687	0.10074	0.12113	0.11685
750.159	0.04047	0.04777	0.05404	0.06938	0.08412	0.09667	0.10049	0.12083	0.11655
749.771	0.04042	0.04762	0.05383	0.06927	0.08389	0.09646	0.10023	0.12056	0.11626
749.384	0.04036	0.04748	0.05362	0.06915	0.08367	0.09626	0.09996	0.12029	0.11597
748.996	0.0403	0.04733	0.05341	0.06904	0.08345	0.09606	0.0997	0.12002	0.11569
748.609	0.04025	0.04719	0.05321	0.06892	0.08323	0.09586	0.09944	0.11976	0.11541
748.223	0.04019	0.04704	0.053	0.06881	0.08301	0.09566	0.09918	0.11949	0.11513
747.837	0.04014	0.04695	0.05279	0.0686	0.08273	0.0954	0.0989	0.1192	0.11483
747.451	0.04009	0.04685	0.05258	0.0684	0.08246	0.09514	0.09862	0.11891	0.11453
747.066	0.04004	0.04676	0.05237	0.06819	0.08219	0.09489	0.09834	0.11862	0.11423
746.681	0.03999	0.04666	0.05217	0.06799	0.08193	0.09464	0.09807	0.11833	0.11394
746.297	0.03994	0.04657	0.05196	0.06779	0.08166	0.09439	0.0978	0.11805	0.11364
745.912	0.03983	0.0465	0.05177	0.06754	0.08134	0.09409	0.09751	0.1177	0.11332
745.523	0.03972	0.04643	0.05158	0.06729	0.08103	0.09379	0.09722	0.11736	0.11299
745.14	0.03961	0.04636	0.0514	0.06704	0.08072	0.09349	0.09693	0.11702	0.11267
744.757	0.0395	0.0463	0.05121	0.0668	0.08041	0.0932	0.09664	0.11668	0.11235
744.374	0.03939	0.04623	0.05102	0.06656	0.0801	0.0929	0.09636	0.11635	0.11204
743.992	0.03923	0.04611	0.05089	0.06632	0.07983	0.09261	0.09606	0.11599	0.11172
743.611	0.03907	0.04599	0.05075	0.06608	0.07956	0.09231	0.09576	0.11564	0.11141
743.229	0.03891	0.04587	0.05061	0.06584	0.07929	0.09202	0.09546	0.11528	0.1111
742.848	0.03874	0.04576	0.05047	0.0656	0.07902	0.09173	0.09517	0.11494	0.1108
742.468	0.03858	0.04564	0.05034	0.06537	0.07876	0.09144	0.09487	0.11459	0.1105
742.087	0.03841	0.04546	0.05027	0.06517	0.07856	0.09119	0.09459	0.11428	0.11021
741.708	0.03824	0.04527	0.05019	0.06498	0.07837	0.09094	0.09431	0.11397	0.10993
741.328	0.03806	0.04509	0.05012	0.06478	0.07819	0.0907	0.09403	0.11367	0.10965
740.949	0.03789	0.04491	0.05005	0.06459	0.078	0.09045	0.09375	0.11337	0.10937
740.571	0.03772	0.04473	0.04999	0.0644	0.07781	0.09021	0.09348	0.11307	0.10909
740.192	0.03755	0.04454	0.04997	0.06423	0.07765	0.08999	0.09323	0.11281	0.10881
739.815	0.03738	0.04435	0.04995	0.06407	0.0775	0.08977	0.093	0.11257	0.10852
739.437	0.03721	0.04415	0.04994	0.06392	0.07735	0.08956	0.09276	0.11232	0.10824
739.06	0.03704	0.04396	0.04993	0.06376	0.0772	0.08935	0.09253	0.11208	0.10795
738.683	0.03687	0.04377	0.04992	0.0636	0.07705	0.08914	0.09229	0.11183	0.10767
738.307	0.03673	0.0436	0.04991	0.06345	0.07688	0.08893	0.09207	0.11162	0.10739
737.931	0.03661	0.04343	0.04991	0.06329	0.07671	0.08872	0.09186	0.11141	0.10711
737.556	0.03649	0.04326	0.04991	0.06314	0.07655	0.08851	0.09165	0.1112	0.10683
737.18	0.03637	0.04309	0.0499	0.06299	0.07638	0.0883	0.09143	0.111	0.10656
736.806	0.03625	0.04292	0.0499	0.06284	0.07621	0.08809	0.09122	0.11079	0.10628
736.431	0.0362	0.04278	0.04986	0.06269	0.07603	0.08787	0.09101	0.1106	0.10603
736.057	0.03619	0.04265	0.04979	0.06255	0.07583	0.08764	0.09079	0.11041	0.10579
735.684	0.03617	0.04252	0.04973	0.06242	0.07563	0.08742	0.09057	0.11022	0.10556
735.31	0.03616	0.0424	0.04966	0.06228	0.07544	0.0872	0.09035	0.11004	0.10532
734.937	0.03614	0.04227	0.0496	0.06214	0.07524	0.08698	0.09014	0.10985	0.10509
734.56	0.03615	0.04217	0.0495	0.06202	0.07504	0.08675	0.08992	0.10967	0.10486
734.187	0.03618	0.0421	0.04936	0.06192	0.07484	0.08651	0.08971	0.10949	0.10464
733.816	0.0362	0.04202	0.04922	0.06182	0.07464	0.08628	0.08949	0.10932	0.10443
733.444	0.03623	0.04195	0.04908	0.06171	0.07444	0.08604	0.08928	0.10914	0.10421
733.073	0.03625	0.04188	0.04895	0.06161	0.07423	0.08581	0.08906	0.10897	0.104
732.703	0.03625	0.04181	0.0488	0.0615	0.07404	0.08558	0.08885	0.10879	0.10378
732.332	0.03619	0.04176	0.04864	0.06139	0.07384	0.08536	0.08866	0.10863	0.10355
731.963	0.03612	0.0417	0.04848	0.06127	0.07365	0.08515	0.08847	0.10846	0.10333
731.593	0.03606	0.04165	0.04831	0.06115	0.07346	0.08493	0.08827	0.10829	0.1031
731.224	0.03599	0.0416	0.04815	0.06104	0.07327	0.08471	0.08808	0.10813	0.10288
730.855	0.03592	0.04154	0.04799	0.06092	0.07308	0.0845	0.08789	0.10796	0.10265
730.487	0.03575	0.04146	0.04782	0.06076	0.07289	0.08432	0.08772	0.10778	0.10242
730.119	0.03559	0.04138	0.04766	0.0606	0.0727	0.08415	0.08754	0.10761	0.10218
729.751	0.03543	0.0413	0.04749	0.06044	0.07251	0.08397	0.08737	0.10743	0.10195
729.384	0.03527	0.04122	0.04733	0.06028	0.07233	0.0838	0.0872	0.10726	0.10172
729.017	0.03511	0.04114	0.04716	0.06012	0.07214	0.08362	0.08703	0.10708	0.10148
728.651	0.03497	0.04105	0.04699	0.05994	0.07195	0.08345	0.08687	0.10686	0.10123
728.284	0.03483	0.04096	0.04681	0.05975	0.07176	0.08329	0.08671	0.10663	0.10097
727.919	0.03469	0.04087	0.04664	0.05957	0.07157	0.08312	0.08656	0.1064	0.10071
727.553	0.03456	0.04078	0.04647	0.05939	0.07139	0.08296	0.0864	0.10618	0.10046
727.188	0.03442	0.04069	0.04629	0.0592	0.0712	0.08279	0.08625	0.10595	0.1002
726.823	0.03435	0.04061	0.04612	0.05901	0.07102	0.08261	0.08609	0.10568	0.09993
726.459	0.03432	0.04054	0.04594	0.0588	0.07084	0.08241	0.08594	0.10537	0.09964
726.095	0.03429	0.04048	0.04577	0.0586	0.07066	0.08221	0.08579	0.10507	0.09936
725.732	0.03426	0.04041	0.0456	0.0584	0.07049	0.08201	0.08564	0.10477	0.09908
725.368	0.03423	0.04034	0.04542	0.05819	0.07031	0.08182	0.08548	0.10447	0.0988
725.005	0.03422	0.04027	0.04526	0.05799	0.07014	0.08161	0.08532	0.10416	0.09852
724.643	0.03426	0.04021	0.04511	0.05777	0.06997	0.08136	0.08514	0.10382	0.09826
724.281	0.03431	0.04014	0.04497	0.05755	0.0698	0.08111	0.08496	0.10349	0.098
723.919	0.03435	0.04007	0.04482	0.05734	0.06964	0.08087	0.08478	0.10315	0.09775
723.552	0.03439	0.04	0.04468	0.05712	0.06947	0.08062	0.08459	0.10282	0.09749
723.191	0.03443	0.03994	0.04454	0.05691	0.06931	0.08038	0.08441	0.10248	0.09723
722.831	0.03445	0.03984	0.04444	0.05672	0.06914	0.08007	0.0842	0.10218	0.09703
722.47	0.03447	0.03974	0.04435	0.05654	0.06898	0.07977	0.08399	0.10189	0.09683
722.11	0.03448	0.03964	0.04426	0.05636	0.06881	0.07947	0.08378	0.10159	0.09663
721.751	0.0345	0.03954	0.04417	0.05618	0.06864	0.07917	0.08357	0.1013	0.09642
721.391	0.03452	0.03944	0.04408	0.056	0.06848	0.07886	0.08336	0.101	0.09622
721.033	0.03448	0.03933	0.04401	0.05585	0.0683	0.07854	0.08316	0.10074	0.09604
720.674	0.03442	0.0392	0.04396	0.05573	0.06811	0.07821	0.08296	0.1005	0.09587
720.316	0.03436	0.03908	0.04391	0.0556	0.06792	0.07788	0.08277	0.10026	0.09569
719.958	0.03429	0.03895	0.04386	0.05547	0.06774	0.07755	0.08258	0.10002	0.09552
719.6	0.03423	0.03883	0.04382	0.05534	0.06755	0.07722	0.08238	0.09978	0.09535
719.243	0.03415	0.03871	0.04377	0.05522	0.06736	0.0769	0.0822	0.09954	0.09517
718.887	0.03403	0.03861	0.04374	0.05511	0.06713	0.07661	0.08203	0.09931	0.09496
718.53	0.03391	0.03851	0.0437	0.05499	0.0669	0.07633	0.08187	0.09908	0.09474
718.174	0.03379	0.0384	0.04367	0.05488	0.06668	0.07604	0.08171	0.09885	0.09453
717.818	0.03366	0.0383	0.04363	0.05477	0.06645	0.07576	0.08154	0.09861	0.09432
717.463	0.03354	0.0382	0.0436	0.05466	0.06623	0.07548	0.08138	0.09838	0.09411
717.108	0.03341	0.03812	0.04356	0.05456	0.06598	0.07528	0.08122	0.09814	0.09385
716.753	0.03328	0.03804	0.04351	0.05447	0.06574	0.07509	0.08105	0.0979	0.09358
716.399	0.03315	0.03796	0.04347	0.05437	0.06549	0.07491	0.08089	0.09766	0.0933
716.045	0.03302	0.03788	0.04343	0.05428	0.06524	0.07472	0.08073	0.09742	0.09303
715.692	0.03289	0.03781	0.04338	0.05418	0.06499	0.07454	0.08056	0.09718	0.09276
715.338	0.03277	0.03772	0.04333	0.0541	0.06475	0.07438	0.08039	0.09695	0.09249
714.985	0.03266	0.03762	0.04325	0.05403	0.06451	0.07426	0.08019	0.09673	0.09222
714.633	0.03254	0.03752	0.04317	0.05396	0.06428	0.07415	0.07999	0.09651	0.09194
714.281	0.03243	0.03742	0.04309	0.05389	0.06405	0.07403	0.07979	0.09628	0.09167
713.929	0.03232	0.03732	0.04301	0.05382	0.06381	0.07392	0.07959	0.09606	0.0914
713.577	0.03221	0.03722	0.04293	0.05374	0.06358	0.0738	0.07939	0.09584	0.09112
713.221	0.03213	0.0371	0.04281	0.05366	0.06338	0.07369	0.07914	0.09562	0.0909
712.87	0.03205	0.03698	0.04269	0.05357	0.06319	0.07357	0.07888	0.09541	0.09068
712.52	0.03198	0.03685	0.04258	0.05349	0.063	0.07345	0.07863	0.0952	0.09046
712.17	0.0319	0.03673	0.04246	0.0534	0.06281	0.07333	0.07837	0.09499	0.09025
711.82	0.03182	0.03661	0.04234	0.05331	0.06262	0.07321	0.07811	0.09477	0.09003
711.47	0.03175	0.0365	0.04222	0.05322	0.06245	0.07308	0.07784	0.09455	0.08982
711.121	0.0317	0.03642	0.04211	0.0531	0.06231	0.07293	0.07756	0.0943	0.08964
710.772	0.03164	0.03633	0.04199	0.05298	0.06217	0.07278	0.07727	0.09406	0.08946
710.424	0.03159	0.03625	0.04188	0.05287	0.06202	0.07263	0.07698	0.09382	0.08927
710.076	0.03153	0.03616	0.04177	0.05275	0.06188	0.07248	0.0767	0.09357	0.08909
709.728	0.03148	0.03608	0.04165	0.05263	0.06174	0.07233	0.07641	0.09333	0.0889
709.381	0.03141	0.03603	0.04157	0.05251	0.06163	0.07218	0.07616	0.09306	0.0887
709.034	0.03134	0.036	0.0415	0.05239	0.06152	0.07204	0.07591	0.09278	0.0885
708.687	0.03126	0.03596	0.04142	0.05227	0.06141	0.0719	0.07566	0.09251	0.0883
708.341	0.03119	0.03593	0.04135	0.05215	0.0613	0.07175	0.07541	0.09223	0.08809
707.995	0.03112	0.03589	0.04128	0.05203	0.06119	0.07161	0.07517	0.09196	0.08789
707.649	0.03104	0.03585	0.0412	0.05192	0.06108	0.07147	0.07493	0.09168	0.08767
707.304	0.03091	0.03578	0.04113	0.05181	0.06098	0.07135	0.07473	0.0914	0.08741
706.959	0.03079	0.03571	0.04106	0.05171	0.06088	0.07122	0.07452	0.09112	0.08716
706.614	0.03067	0.03564	0.04099	0.0516	0.06078	0.0711	0.07432	0.09084	0.0869
706.27	0.03055	0.03557	0.04092	0.0515	0.06068	0.07098	0.07412	0.09056	0.08665
705.926	0.03044	0.0355	0.04085	0.05139	0.06057	0.07085	0.07392	0.09029	0.0864
705.582	0.0303	0.03538	0.04074	0.0513	0.06047	0.07069	0.07371	0.09002	0.08611
705.239	0.03016	0.03524	0.04062	0.05122	0.06035	0.07051	0.0735	0.08976	0.08579
704.895	0.03003	0.03509	0.04049	0.05114	0.06024	0.07033	0.07329	0.08949	0.08548
704.553	0.02989	0.03495	0.04036	0.05105	0.06013	0.07015	0.07309	0.08924	0.08518
704.21	0.02975	0.03481	0.04024	0.05097	0.06002	0.06998	0.07288	0.08898	0.08487
703.868	0.02962	0.03467	0.04011	0.05089	0.05991	0.0698	0.07268	0.08873	0.08457
703.527	0.02953	0.03454	0.03994	0.05079	0.05979	0.06954	0.07246	0.08851	0.08426
703.18	0.02944	0.0344	0.03976	0.05069	0.05966	0.06929	0.07225	0.08829	0.08395
702.839	0.02935	0.03427	0.03959	0.05059	0.05954	0.06903	0.07204	0.08808	0.08365
702.499	0.02926	0.03414	0.03941	0.05049	0.05942	0.06878	0.07183	0.08786	0.08335
702.158	0.02917	0.03401	0.03924	0.05039	0.0593	0.06853	0.07162	0.08765	0.08305
701.818	0.0291	0.03391	0.03908	0.05026	0.05918	0.06829	0.07143	0.08745	0.08278
701.479	0.02908	0.03386	0.03893	0.05009	0.05906	0.06805	0.07124	0.08725	0.08256
701.139	0.02905	0.03381	0.03879	0.04991	0.05894	0.06782	0.07106	0.08706	0.08235
700.8	0.02902	0.03376	0.03864	0.04974	0.05882	0.06758	0.07088	0.08687	0.08213
700.462	0.02899	0.0337	0.0385	0.04957	0.05869	0.06735	0.0707	0.08668	0.08192
700.123	0.02896	0.03365	0.03835	0.0494	0.05857	0.06712	0.07052	0.08648	0.0817

## Sheet: Fig.2h(I)
Wavenumber (cm-1)	t=159	t=143	t=121	t=106	t=85	t=62	t=43	t=22	t=0
2000.77	-0.01325	-0.01129	-0.01024	-0.01268	-0.00772	0.000797599	-0.00969	-0.00435	-0.000461955
1998.01	-0.01241	-0.0105	-0.00963	-0.01196	-0.00717	0.000981536	-0.0075	-0.00382	-0.000295056
1995.26	-0.01151	-0.00951	-0.00881	-0.01123	-0.00678	0.00103	-0.00539	-0.00368	-0.000375225
1992.51	-0.01084	-0.00855	-0.00803	-0.0103	-0.00629	0.00127	-0.00341	-0.00352	-0.000349366
1989.78	-0.01006	-0.00782	-0.00726	-0.00955	-0.00591	0.0013	-0.00172	-0.0032	-2.9876e-05
1987.04	-0.00933	-0.00748	-0.00672	-0.00914	-0.00562	0.00103	-0.000395244	-0.00296	9.78556e-05
1984.32	-0.00888	-0.00718	-0.00631	-0.0086	-0.00509	0.000850949	0.000952954	-0.0026	-3.20806e-05
1981.61	-0.00829	-0.00641	-0.00579	-0.008	-0.00464	0.000755528	0.00213	-0.00229	-0.000191074
1978.9	-0.00754	-0.00547	-0.00539	-0.00763	-0.00436	0.000838912	0.00283	-0.00222	-7.25099e-05
1976.2	-0.00683	-0.00473	-0.00496	-0.00709	-0.00394	0.00106	0.00345	-0.00207	0.000324701
1973.51	-0.00607	-0.00408	-0.00433	-0.00641	-0.00342	0.00102	0.00402	-0.00177	0.000612173
1970.82	-0.00541	-0.0037	-0.00377	-0.00592	-0.00297	0.000852996	0.00432	-0.00133	0.000679534
1968.15	-0.0049	-0.00361	-0.00334	-0.00546	-0.0026	0.000853484	0.00457	-0.000840413	0.00052586
1965.48	-0.00437	-0.0033	-0.00294	-0.00505	-0.00239	0.000741922	0.00464	-0.000649466	0.000309777
1962.81	-0.00395	-0.00274	-0.00272	-0.0047	-0.00228	0.000738508	0.00454	-0.000680017	0.00035592
1960.16	-0.00357	-0.0021	-0.00239	-0.00418	-0.00186	0.000839372	0.00444	-0.000600623	0.000623354
1957.51	-0.00301	-0.00148	-0.0018	-0.00357	-0.00127	0.000687061	0.00409	-0.000520784	0.000720715
1954.87	-0.00248	-0.000912543	-0.00142	-0.0031	-0.0009849	0.000521474	0.00361	-0.0003519	0.000678647
1952.23	-0.00197	-0.000384264	-0.00113	-0.00274	-0.000859519	0.00043358	0.00329	-2.82126e-05	0.000692203
1949.61	-0.00136	1.74393e-05	-0.000679838	-0.00239	-0.000563758	0.000374661	0.00283	0.000173682	0.000684028
1946.98	-0.000826723	0.000330584	-0.00013131	-0.00192	-2.10911e-05	0.000613532	0.00223	0.000431013	0.000874777
1944.37	-0.000307491	0.000832555	0.000523329	-0.00122	0.000517095	0.000930614	0.00181	0.000960394	0.00113
1941.77	0.000176025	0.00127	0.000863387	-0.00067712	0.000746073	0.000899519	0.00121	0.00118	0.000947813
1939.16	0.000570891	0.00146	0.000907977	-0.000492658	0.000816648	0.000740287	0.00035972	0.000957115	0.000687423
1936.57	0.000987924	0.00175	0.00122	-0.000308035	0.000924198	0.000605354	-0.000424201	0.000889072	0.000714332
1933.99	0.00123	0.00202	0.00153	-9.53588e-05	0.00111	0.000420095	-0.00116	0.000968287	0.000750208
1931.41	0.0014	0.0023	0.0018	0.000246935	0.00142	0.000422918	-0.00174	0.00111	0.000830732
1928.84	0.00194	0.00288	0.00234	0.00079031	0.00181	0.000538822	-0.00212	0.00123	0.000898898
1926.27	0.00269	0.00353	0.00288	0.00127	0.00237	0.000605513	-0.00239	0.00151	0.000883381
1923.71	0.0032	0.00395	0.0033	0.0017	0.00301	0.000719952	-0.00261	0.00218	0.000965886
1921.16	0.00353	0.00444	0.00382	0.00232	0.00343	0.00091754	-0.00287	0.00275	0.00109
1918.62	0.00383	0.00492	0.00422	0.00293	0.00354	0.00118	-0.00339	0.00281	0.00115
1916.08	0.0039	0.00495	0.00417	0.00314	0.00355	0.00123	-0.00414	0.00265	0.00106
1913.55	0.00409	0.0049	0.00414	0.00325	0.00359	0.000989869	-0.00464	0.00269	0.00090695
1911.03	0.00436	0.00487	0.00424	0.00336	0.0036	0.000603296	-0.00489	0.00279	0.00075385
1908.51	0.00439	0.00484	0.00436	0.0034	0.00372	0.000464297	-0.00497	0.00282	0.000799515
1906	0.00456	0.00511	0.00465	0.00352	0.00387	0.000529556	-0.00488	0.00284	0.00102
1903.49	0.00493	0.00547	0.00491	0.00366	0.00394	0.0004018	-0.00489	0.00284	0.00113
1900.99	0.00521	0.00554	0.00504	0.00395	0.00419	0.000363205	-0.00496	0.00295	0.00115
1898.5	0.00548	0.00571	0.00527	0.00435	0.00448	0.000589073	-0.00491	0.00303	0.00119
1896.01	0.00577	0.00602	0.00549	0.00453	0.00457	0.00072929	-0.00485	0.00297	0.00114
1893.54	0.00598	0.00617	0.00559	0.00469	0.00474	0.000767023	-0.00469	0.00301	0.0011
1891.07	0.00618	0.00642	0.0058	0.00503	0.00511	0.000743023	-0.0043	0.00314	0.00113
1888.6	0.00633	0.00659	0.00585	0.00509	0.00519	0.000467676	-0.00401	0.00303	0.000955434
1886.14	0.00628	0.0064	0.00559	0.00498	0.00498	0.000235977	-0.00373	0.00283	0.000732125
1883.69	0.0063	0.00635	0.00564	0.00507	0.00479	0.00033394	-0.00315	0.00284	0.000702129
1881.24	0.0065	0.0065	0.00607	0.00512	0.00463	0.000371203	-0.00254	0.00284	0.000660255
1878.8	0.00655	0.00642	0.00633	0.00514	0.0047	0.000265459	-0.00199	0.00284	0.000589233
1876.37	0.00658	0.00629	0.00642	0.0054	0.00501	0.00024381	-0.00137	0.00299	0.000535864
1873.94	0.00704	0.00666	0.00668	0.00573	0.00517	0.000415388	-0.00079806	0.00325	0.000485976
1871.52	0.00757	0.00722	0.00692	0.00608	0.00524	0.000784132	-0.000205838	0.00363	0.000738249
1869.11	0.00765	0.00737	0.00678	0.00633	0.00521	0.000949122	0.00041037	0.00391	0.00107
1866.7	0.00728	0.00685	0.00635	0.00601	0.00478	0.000396709	0.000879818	0.00351	0.000695591
1864.29	0.00692	0.00632	0.00599	0.00558	0.0045	-0.000150368	0.00144	0.00302	0.000265141
1861.9	0.00654	0.006	0.00563	0.00542	0.00461	-0.000390286	0.00212	0.00288	0.000267992
1859.51	0.00634	0.00584	0.00548	0.0053	0.00471	-0.000686163	0.0027	0.0027	0.000289024
1857.12	0.00631	0.00562	0.00552	0.00512	0.00451	-0.000991374	0.00314	0.00229	0.000187802
1854.75	0.00601	0.00521	0.00548	0.00512	0.00429	-0.000811645	0.0038	0.00208	0.000294192
1852.37	0.00586	0.00504	0.00559	0.00532	0.00424	-0.000449826	0.00468	0.00221	0.0004541
1850.01	0.00604	0.0052	0.00584	0.00553	0.00428	-0.000321358	0.00556	0.00226	0.000369025
1847.65	0.00623	0.00545	0.00597	0.00585	0.00444	-0.00017609	0.00649	0.00229	0.000291865
1845.29	0.00629	0.00567	0.00598	0.00621	0.0045	9.10585e-06	0.00742	0.0026	0.000410544
1842.95	0.00619	0.00548	0.00561	0.00585	0.00398	-0.000493674	0.00774	0.00239	0.000214503
1840.61	0.00589	0.0049	0.00493	0.00525	0.00349	-0.00107	0.00779	0.00183	-8.53446e-05
1838.27	0.00549	0.00439	0.00452	0.00512	0.00351	-0.00114	0.00812	0.00167	-0.000204038
1835.94	0.00525	0.00414	0.00453	0.00516	0.00361	-0.00114	0.00862	0.00163	-0.000365207
1833.62	0.00531	0.00413	0.00465	0.00506	0.0035	-0.00119	0.00917	0.00153	-0.000439908
1831.3	0.00543	0.0042	0.00458	0.00524	0.0036	-0.000871543	0.00989	0.00167	-0.000253164
1828.99	0.00536	0.00405	0.00431	0.00538	0.00371	-0.000734425	0.01046	0.00167	-0.000225665
1826.68	0.00492	0.00347	0.00397	0.0048	0.00339	-0.00119	0.0105	0.00129	-0.000478447
1824.38	0.00398	0.00252	0.00347	0.00405	0.00293	-0.00169	0.01038	0.000998782	-0.000686495
1822.08	0.00316	0.00177	0.00291	0.00393	0.00259	-0.00193	0.01059	0.001	-0.000805582
1819.8	0.0028	0.00138	0.00249	0.00383	0.0021	-0.00219	0.01082	0.000836042	-0.00102
1817.51	0.00244	0.000893155	0.00193	0.00342	0.00157	-0.00241	0.01085	0.000387231	-0.00131
1815.23	0.00201	0.000310521	0.00137	0.00318	0.00138	-0.00243	0.0109	-7.08227e-05	-0.00139
1812.96	0.0018	4.44855e-05	0.00111	0.00309	0.00126	-0.00247	0.01093	-0.000463893	-0.00132
1810.7	0.00157	-5.92701e-05	0.000899685	0.00264	0.000781795	-0.00285	0.01083	-0.000885693	-0.00149
1808.44	0.00105	-0.000377742	0.000525105	0.00214	0.000438608	-0.00318	0.01091	-0.00101	-0.00173
1806.18	0.000733322	-0.000573437	0.000407421	0.00205	0.000454586	-0.00316	0.01125	-0.000822832	-0.0017
1803.93	0.000851026	-0.000563448	0.000590127	0.0022	0.000516394	-0.00293	0.01156	-0.000706725	-0.00151
1801.69	0.000855697	-0.000853452	0.000588318	0.0023	0.000448117	-0.00277	0.01161	-0.000819987	-0.00142
1799.45	0.000276678	-0.0016	0.000155081	0.00219	0.000155165	-0.00296	0.01145	-0.00102	-0.00152
1797.22	-0.000242819	-0.00207	-0.000229698	0.00199	-0.000329199	-0.00341	0.01122	-0.00119	-0.00168
1794.99	-4.30574e-05	-0.00196	-0.000256387	0.00203	-0.000538865	-0.00349	0.01108	-0.00121	-0.00154
1792.77	4.76152e-05	-0.0021	-0.00042941	0.00209	-0.000412763	-0.00332	0.01084	-0.00123	-0.00134
1790.55	-0.000701013	-0.0029	-0.00118	0.00148	-0.00072534	-0.00373	0.01017	-0.0017	-0.00181
1788.34	-0.0016	-0.00366	-0.00203	0.000484588	-0.00153	-0.00451	0.00937	-0.00243	-0.00251
1786.14	-0.00224	-0.00409	-0.00264	-0.000163803	-0.00214	-0.00486	0.00875	-0.00289	-0.00273
1783.94	-0.00277	-0.00446	-0.0031	-0.000373453	-0.00244	-0.00477	0.00829	-0.00303	-0.00258
1781.74	-0.00306	-0.0049	-0.00349	-0.000582903	-0.00285	-0.00484	0.00769	-0.0033	-0.00261
1779.55	-0.00338	-0.00546	-0.00397	-0.00108	-0.00341	-0.00524	0.00676	-0.00387	-0.00303
1777.37	-0.00373	-0.00587	-0.0043	-0.0013	-0.00359	-0.0054	0.00606	-0.00407	-0.00321
1775.19	-0.00356	-0.00569	-0.00398	-0.000897075	-0.00319	-0.00497	0.00599	-0.00354	-0.00268
1773.02	-0.00317	-0.00543	-0.00346	-0.000640909	-0.00288	-0.00448	0.00593	-0.00301	-0.00215
1770.85	-0.00378	-0.00614	-0.00394	-0.00139	-0.00346	-0.00473	0.00507	-0.00328	-0.00254
1768.69	-0.00513	-0.00728	-0.00514	-0.00233	-0.0045	-0.00548	0.00392	-0.00391	-0.00325
1766.53	-0.00598	-0.00785	-0.006	-0.00283	-0.00538	-0.00623	0.00301	-0.00442	-0.00361
1764.38	-0.00624	-0.00809	-0.00637	-0.00317	-0.0059	-0.0067	0.00229	-0.00479	-0.00376
1762.24	-0.00657	-0.00863	-0.00666	-0.00343	-0.006	-0.00679	0.0016	-0.00503	-0.0037
1760.09	-0.00698	-0.00934	-0.00698	-0.00357	-0.00609	-0.00682	0.000858402	-0.00517	-0.0036
1757.96	-0.00709	-0.00965	-0.00719	-0.00379	-0.00648	-0.00716	1.02195e-05	-0.00538	-0.00378
1755.83	-0.00698	-0.00964	-0.00728	-0.00409	-0.0069	-0.00754	-0.000900577	-0.00564	-0.00405
1753.7	-0.00669	-0.00937	-0.00703	-0.00393	-0.0068	-0.00732	-0.00142	-0.00551	-0.00364
1751.58	-0.00626	-0.00883	-0.0064	-0.00329	-0.00639	-0.00668	-0.00144	-0.00504	-0.00261
1749.47	-0.00636	-0.00875	-0.00636	-0.00318	-0.00662	-0.00675	-0.00192	-0.00525	-0.00234
1747.35	-0.00721	-0.00961	-0.00727	-0.00386	-0.00749	-0.00757	-0.00323	-0.00626	-0.00326
1745.25	-0.00784	-0.01035	-0.00786	-0.00428	-0.0079	-0.00798	-0.00424	-0.00677	-0.00386
1743.15	-0.00771	-0.01035	-0.00773	-0.00431	-0.00775	-0.00791	-0.00469	-0.00668	-0.00365
1741.05	-0.00742	-0.01021	-0.00778	-0.00442	-0.00768	-0.00788	-0.0053	-0.00668	-0.00348
1738.96	-0.00734	-0.0101	-0.008	-0.00443	-0.00764	-0.00775	-0.00601	-0.00655	-0.00328
1736.88	-0.00679	-0.00944	-0.00747	-0.00387	-0.00702	-0.00701	-0.00604	-0.00566	-0.00209
1734.8	-0.00586	-0.00856	-0.00655	-0.00332	-0.00619	-0.00609	-0.00577	-0.00467	-0.000417166
1732.72	-0.00625	-0.00924	-0.00704	-0.00399	-0.00673	-0.00652	-0.00673	-0.00515	-0.00047178
1730.65	-0.00787	-0.01119	-0.00867	-0.00529	-0.00834	-0.00804	-0.00863	-0.00658	-0.00219
1728.59	-0.009	-0.01251	-0.00978	-0.00614	-0.00954	-0.00923	-0.01017	-0.00758	-0.00366
1726.53	-0.00936	-0.01288	-0.01024	-0.00665	-0.01014	-0.00998	-0.01133	-0.00817	-0.00444
1724.47	-0.00936	-0.01273	-0.01033	-0.00683	-0.01028	-0.01031	-0.01225	-0.00848	-0.00459
1722.42	-0.00879	-0.01193	-0.00967	-0.00618	-0.00971	-0.00973	-0.0124	-0.0081	-0.00386
1720.38	-0.00692	-0.00988	-0.00751	-0.00431	-0.00809	-0.00783	-0.01126	-0.00651	-0.00193
1718.33	-0.004	-0.00698	-0.00425	-0.00185	-0.00595	-0.00533	-0.00954	-0.00414	0.000768727
1716.3	-0.00298	-0.00626	-0.0034	-0.00139	-0.00567	-0.00513	-0.00993	-0.00389	0.00122
1714.27	-0.00425	-0.00794	-0.00557	-0.00308	-0.00725	-0.00731	-0.0122	-0.00618	-0.00119
1712.24	-0.00438	-0.00841	-0.00654	-0.00389	-0.008	-0.00858	-0.01357	-0.00774	-0.00286
1710.22	-0.00302	-0.00736	-0.00576	-0.00344	-0.00779	-0.0086	-0.014	-0.00816	-0.00325
1708.2	-0.000723043	-0.00538	-0.00393	-0.00203	-0.00684	-0.00771	-0.01384	-0.00772	-0.00282
1706.19	0.00233	-0.0027	-0.0014	0.000139032	-0.00519	-0.00624	-0.01307	-0.0066	-0.00193
1704.18	0.00666	0.00119	0.00218	0.00318	-0.00268	-0.00421	-0.01143	-0.00477	-0.000541968
1702.18	0.01292	0.00691	0.0073	0.00743	0.00101	-0.00116	-0.00868	-0.00208	0.00172
1700.18	0.02025	0.01344	0.01307	0.0123	0.00531	0.00247	-0.00581	0.000525822	0.00399
1698.19	0.02654	0.01878	0.01749	0.01617	0.00835	0.00474	-0.00471	0.000973416	0.00397
1696.2	0.03139	0.0228	0.02046	0.01861	0.00965	0.00503	-0.00541	-0.000892833	0.00127
1694.22	0.0366	0.02715	0.02384	0.02119	0.01108	0.00521	-0.00584	-0.00267	-0.00161
1692.24	0.04327	0.03285	0.02867	0.02506	0.01398	0.00684	-0.00483	-0.00282	-0.00289
1690.27	0.05143	0.04006	0.03488	0.03011	0.01817	0.00996	-0.00253	-0.0015	-0.00259
1688.29	0.06108	0.04885	0.0424	0.03615	0.02341	0.01429	0.000772879	0.000955402	-0.00102
1686.33	0.07203	0.059	0.05116	0.04317	0.02962	0.01963	0.00488	0.00429	0.00169
1684.37	0.08225	0.06815	0.05919	0.04972	0.03529	0.02419	0.00814	0.00661	0.0035
1682.41	0.0896	0.074	0.06431	0.05392	0.03849	0.02585	0.00895	0.00615	0.00211
1680.46	0.09532	0.07828	0.06799	0.05686	0.04037	0.02615	0.00895	0.00483	-0.000375581
1678.51	0.10085	0.08285	0.07196	0.06012	0.04261	0.02724	0.00991	0.00471	-0.00129
1676.57	0.10597	0.08734	0.07591	0.06357	0.04514	0.0291	0.01161	0.0056	-0.000716156
1674.63	0.11009	0.09101	0.0792	0.06651	0.04726	0.03074	0.01323	0.00669	0.000286939
1672.7	0.11305	0.09381	0.08174	0.06858	0.04875	0.03171	0.01444	0.00761	0.00118
1670.77	0.11467	0.09555	0.08329	0.06964	0.04958	0.032	0.01509	0.00819	0.00164
1668.84	0.11471	0.09555	0.08321	0.06952	0.0495	0.03142	0.01493	0.00799	0.00117
1666.93	0.11377	0.09433	0.08206	0.06863	0.04885	0.03029	0.01448	0.00743	0.000323757
1665.01	0.11249	0.09289	0.08083	0.06745	0.04816	0.02923	0.01421	0.00717	-5.99742e-05
1663.1	0.11053	0.09111	0.07933	0.06581	0.04722	0.02813	0.01386	0.00694	-0.000250993
1661.19	0.10758	0.08864	0.07722	0.06366	0.04576	0.02674	0.01329	0.00631	-0.000598556
1659.29	0.10451	0.08618	0.07518	0.06173	0.04436	0.02549	0.01311	0.00591	-0.000387859
1657.39	0.10253	0.08488	0.07436	0.06091	0.04403	0.02529	0.01413	0.00691	0.00149
1655.49	0.1022	0.08538	0.07546	0.06165	0.0454	0.02682	0.01683	0.01	0.00557
1653.6	0.10156	0.08559	0.07631	0.06219	0.0466	0.02843	0.01942	0.01313	0.00947
1651.72	0.0979	0.08242	0.07366	0.05988	0.04469	0.02723	0.01908	0.01314	0.01002
1649.84	0.0928	0.07758	0.0691	0.05603	0.041	0.02432	0.01701	0.01132	0.00886
1647.96	0.08828	0.07346	0.06512	0.05269	0.0379	0.02173	0.01531	0.00987	0.00815
1646.09	0.08308	0.06878	0.06056	0.04892	0.0346	0.0184	0.01316	0.00762	0.00633
1644.22	0.07721	0.06332	0.05534	0.04459	0.03091	0.01425	0.01054	0.00462	0.00348
1642.35	0.07233	0.05873	0.05116	0.04101	0.02799	0.01098	0.00884	0.00277	0.00188
1640.5	0.0686	0.05539	0.04835	0.0385	0.02619	0.00921	0.00844	0.00264	0.00228
1638.64	0.06543	0.05282	0.04647	0.03676	0.02521	0.00868	0.00907	0.00387	0.00415
1636.79	0.06197	0.05001	0.04453	0.03506	0.02416	0.00827	0.00978	0.00519	0.00601
1634.94	0.0569	0.04537	0.04078	0.03193	0.02138	0.00592	0.00884	0.00443	0.00547
1633.1	0.05072	0.0395	0.03559	0.02755	0.0173	0.00192	0.00645	0.00188	0.00302
1631.26	0.04555	0.03486	0.03143	0.02402	0.01421	-0.000987911	0.00489	0.000279397	0.00174
1629.42	0.0415	0.03151	0.02848	0.02155	0.01226	-0.00264	0.0044	-0.000183189	0.00195
1627.59	0.03801	0.02873	0.02613	0.01956	0.01083	-0.00381	0.00438	-0.000286775	0.00289
1625.77	0.03472	0.02599	0.02399	0.01748	0.00948	-0.00498	0.00438	-0.000485609	0.00381
1623.94	0.03112	0.02278	0.02138	0.01496	0.00775	-0.00652	0.00396	-0.00107	0.00394
1622.12	0.0272	0.01935	0.01828	0.0123	0.00569	-0.00842	0.00313	-0.00181	0.00353
1620.31	0.02394	0.01675	0.01581	0.01031	0.00412	-0.00987	0.00267	-0.00186	0.00376
1618.5	0.02156	0.01511	0.01433	0.00896	0.00319	-0.0107	0.00275	-0.0013	0.0047
1616.69	0.01906	0.0131	0.01265	0.00727	0.00196	-0.01196	0.00242	-0.00138	0.00492
1614.89	0.01602	0.01016	0.01019	0.00502	0.00012158	-0.014	0.0013	-0.00242	0.00399
1613.09	0.01317	0.00725	0.0077	0.00297	-0.00162	-0.01595	0.000103335	-0.00349	0.00296
1611.3	0.01103	0.00517	0.00587	0.00152	-0.00278	-0.01724	-0.000695012	-0.00399	0.00251
1609.51	0.00946	0.00381	0.00464	0.000450823	-0.0035	-0.01799	-0.00115	-0.00417	0.00243
1607.72	0.00818	0.00282	0.0038	-0.000452567	-0.00406	-0.01849	-0.00134	-0.00431	0.00242
1605.94	0.00717	0.002	0.00327	-0.00118	-0.00452	-0.01892	-0.00121	-0.0044	0.00245
1604.16	0.00647	0.00139	0.00296	-0.00167	-0.00479	-0.01935	-0.000862603	-0.0044	0.00246
1602.39	0.00603	0.00112	0.00277	-0.00196	-0.00485	-0.01979	-0.000561661	-0.00436	0.0023
1600.61	0.00586	0.0012	0.00267	-0.00206	-0.0048	-0.02019	-0.000457795	-0.00433	0.00194
1598.85	0.00602	0.00155	0.00276	-0.00193	-0.0047	-0.02043	-0.000457334	-0.00425	0.00166
1597.09	0.00651	0.00214	0.00309	-0.00158	-0.00444	-0.02042	-0.000398852	-0.00408	0.00159
1595.33	0.00729	0.00298	0.00369	-0.0011	-0.00399	-0.02013	-0.000224543	-0.00387	0.00161
1593.57	0.00837	0.00406	0.00459	-0.000504311	-0.0034	-0.01965	0.000110359	-0.00364	0.00162
1591.82	0.00974	0.00536	0.00573	0.000261866	-0.0027	-0.01909	0.000588149	-0.0034	0.00158
1590.07	0.01136	0.00683	0.00699	0.00122	-0.00184	-0.01853	0.00111	-0.00318	0.00152
1588.33	0.01319	0.00841	0.00833	0.00236	-0.000793735	-0.01797	0.00161	-0.00294	0.00148
1586.59	0.01518	0.01006	0.00979	0.00364	0.000395079	-0.01738	0.00211	-0.00263	0.00147
1584.85	0.01723	0.01182	0.01139	0.00499	0.00161	-0.01676	0.00263	-0.00222	0.00146
1583.12	0.01933	0.01376	0.01312	0.00634	0.00278	-0.01608	0.00324	-0.00172	0.00142
1581.39	0.02171	0.01609	0.01517	0.00786	0.00414	-0.01506	0.00408	-0.00097677	0.00166
1579.67	0.02479	0.0191	0.01798	0.00997	0.00622	-0.01329	0.00543	0.000483832	0.0028
1577.95	0.02826	0.02245	0.02113	0.01238	0.00879	-0.01114	0.00687	0.00224	0.00435
1576.23	0.03104	0.02505	0.0233	0.01403	0.01071	-0.00983	0.00739	0.00292	0.00468
1574.52	0.03325	0.02692	0.02462	0.01502	0.01188	-0.00935	0.00725	0.00261	0.00391
1572.81	0.03576	0.029	0.02624	0.01626	0.0131	-0.00869	0.0074	0.00245	0.0033
1571.1	0.03882	0.03167	0.02865	0.01811	0.01477	-0.00737	0.00808	0.00294	0.00344
1569.4	0.04165	0.03422	0.03097	0.01992	0.01631	-0.00606	0.00858	0.00333	0.00344
1567.7	0.0435	0.03585	0.03224	0.02094	0.01711	-0.00554	0.00827	0.00283	0.00239
1566.01	0.04505	0.03718	0.0332	0.02178	0.01777	-0.00522	0.00785	0.00231	0.00124
1564.32	0.04761	0.03962	0.03555	0.02369	0.01951	-0.00372	0.00861	0.00328	0.00171
1562.63	0.05216	0.04429	0.04044	0.02747	0.02322	-0.000159281	0.01147	0.00666	0.00482
1560.94	0.05924	0.05187	0.04833	0.03351	0.0293	0.00587	0.01683	0.01276	0.01083
1559.26	0.06588	0.05903	0.05526	0.03896	0.03468	0.01115	0.02132	0.01772	0.01553
1557.59	0.06858	0.06165	0.05686	0.04058	0.03589	0.01195	0.02109	0.01727	0.01433
1555.91	0.06695	0.05909	0.05288	0.03807	0.03263	0.00792	0.01592	0.01123	0.00704
1554.25	0.06635	0.05752	0.0504	0.03646	0.0304	0.00493	0.01194	0.00654	0.00112
1552.58	0.06735	0.05789	0.05034	0.03644	0.03001	0.00403	0.0103	0.00457	-0.00186
1550.92	0.06803	0.05825	0.05049	0.03644	0.02993	0.00373	0.00942	0.00363	-0.00343
1549.26	0.0678	0.05802	0.05029	0.03611	0.0298	0.00373	0.00899	0.00344	-0.00383
1547.6	0.0668	0.05737	0.05002	0.03565	0.02977	0.00428	0.00921	0.00426	-0.00279
1545.95	0.06562	0.05695	0.05026	0.03555	0.03025	0.00584	0.01043	0.00651	0.000160186
1544.3	0.0652	0.05772	0.05174	0.03649	0.03185	0.009	0.01313	0.01064	0.00551
1542.66	0.06629	0.06036	0.05475	0.03894	0.03498	0.01398	0.01749	0.01665	0.01323
1541.02	0.06571	0.06112	0.05505	0.03968	0.0365	0.01661	0.01984	0.01987	0.01776
1539.38	0.05777	0.05341	0.04714	0.0335	0.03109	0.01072	0.01427	0.0139	0.01126
1537.75	0.04958	0.0451	0.03913	0.02691	0.02514	0.00409	0.00789	0.00719	0.00359
1536.11	0.04381	0.03918	0.03374	0.02233	0.02115	-0.000320463	0.00347	0.00288	-0.00146
1534.49	0.04031	0.03561	0.03067	0.01972	0.01914	-0.00245	0.00112	0.00099047	-0.00377
1532.87	0.03745	0.03274	0.02816	0.0177	0.01773	-0.00383	-0.000558695	-0.000188547	-0.00521
1531.24	0.03433	0.02974	0.02537	0.01551	0.01602	-0.00521	-0.00225	-0.00157	-0.00675
1529.63	0.03195	0.0277	0.02353	0.01396	0.01485	-0.00565	-0.00302	-0.00199	-0.00715
1528.01	0.03047	0.02676	0.0228	0.01319	0.01459	-0.00508	-0.00287	-0.00125	-0.00624
1526.4	0.02967	0.02676	0.02301	0.01313	0.01522	-0.00367	-0.00194	0.000451595	-0.00424
1524.8	0.02933	0.02753	0.02391	0.0136	0.01653	-0.00168	-0.000348792	0.00281	-0.00147
1523.19	0.02909	0.02859	0.025	0.0142	0.01797	0.000326079	0.00149	0.00521	0.00143
1521.59	0.02816	0.02883	0.02513	0.01409	0.01838	0.00113	0.00248	0.00632	0.00298
1520	0.02531	0.02625	0.02254	0.01207	0.01639	-0.000672329	0.000928685	0.00449	0.00134
1518.4	0.02179	0.02239	0.01887	0.00936	0.01372	-0.0031	-0.00161	0.00166	-0.0014
1516.81	0.01813	0.01821	0.01494	0.00652	0.01101	-0.00551	-0.00444	-0.00129	-0.00435
1515.23	0.01481	0.01452	0.0115	0.00401	0.00873	-0.00738	-0.00688	-0.00362	-0.0067
1513.64	0.01231	0.01204	0.00923	0.00224	0.00731	-0.00826	-0.00831	-0.00466	-0.00768
1512.06	0.0115	0.01167	0.00912	0.00196	0.00757	-0.00721	-0.00773	-0.00339	-0.00607
1510.49	0.0133	0.0142	0.01202	0.00391	0.01038	-0.00333	-0.00433	0.00105	-0.000863281
1508.91	0.01622	0.01804	0.01615	0.0069	0.01422	0.00168	0.000137057	0.00667	0.00566
1507.34	0.01584	0.01844	0.01656	0.00721	0.01495	0.00318	0.00121	0.00828	0.00754
1505.78	0.01012	0.01313	0.01091	0.00308	0.01069	-0.000945557	-0.00306	0.00351	0.00211
1504.21	0.00133	0.00431	0.00169	-0.00372	0.00371	-0.00828	-0.01011	-0.00479	-0.00734
1502.65	-0.00294	-1.26341e-05	-0.00268	-0.00687	0.000793551	-0.01118	-0.01268	-0.00808	-0.01101
1501.1	-0.00467	-0.00174	-0.00429	-0.00801	-2.12654e-05	-0.01168	-0.01291	-0.00873	-0.01163
1499.54	-0.00524	-0.00228	-0.00461	-0.0083	3.56827e-05	-0.01114	-0.01214	-0.00827	-0.0109
1497.99	-0.00593	-0.00293	-0.00506	-0.00876	-0.000108599	-0.01074	-0.01158	-0.0081	-0.01041
1496.44	-0.00778	-0.00476	-0.00682	-0.0102	-0.00128	-0.01141	-0.01223	-0.00934	-0.01146
1494.9	-0.00997	-0.0068	-0.00893	-0.01176	-0.00261	-0.01227	-0.01317	-0.01076	-0.01278
1493.36	-0.01084	-0.00734	-0.0095	-0.01222	-0.00276	-0.01183	-0.01286	-0.01048	-0.01224
1491.82	-0.01077	-0.00678	-0.009	-0.01196	-0.00216	-0.01047	-0.01177	-0.00909	-0.0105
1490.28	-0.01061	-0.00613	-0.00848	-0.01165	-0.00157	-0.00904	-0.01078	-0.00773	-0.00884
1488.75	-0.01159	-0.00682	-0.00945	-0.01223	-0.00208	-0.0088	-0.0111	-0.00802	-0.00914
1487.23	-0.01426	-0.00969	-0.0126	-0.01402	-0.00399	-0.0105	-0.0129	-0.01063	-0.01219
1485.7	-0.01612	-0.01175	-0.01492	-0.01524	-0.00525	-0.01168	-0.01387	-0.01248	-0.01433
1484.18	-0.01699	-0.01278	-0.01619	-0.01583	-0.00581	-0.01213	-0.014	-0.01341	-0.01534
1482.66	-0.0169	-0.01281	-0.01643	-0.01583	-0.00573	-0.01186	-0.01344	-0.01349	-0.01527
1481.14	-0.01622	-0.0122	-0.01599	-0.01543	-0.00524	-0.01113	-0.01251	-0.01307	-0.01453
1479.63	-0.01493	-0.01088	-0.01479	-0.01445	-0.00413	-0.00974	-0.01102	-0.012	-0.01303
1478.12	-0.01278	-0.00863	-0.01264	-0.01273	-0.00234	-0.00745	-0.00879	-0.01008	-0.01057
1476.61	-0.00981	-0.00552	-0.00962	-0.01039	-0.000454521	-0.00433	-0.0059	-0.00737	-0.00726
1475.11	-0.00635	-0.00194	-0.00614	-0.00779	0.000628946	-0.000760478	-0.00273	-0.00429	-0.0036
1473.61	-0.00417	0.000180247	-0.00418	-0.00647	0.000225432	0.00128	-0.00108	-0.00292	-0.00217
1472.11	-0.00475	-0.000687363	-0.00538	-0.00734	-0.000581798	0.000265899	-0.00223	-0.00484	-0.00482
1470.62	-0.00586	-0.00216	-0.00723	-0.00854	-1.95814e-05	-0.00131	-0.00383	-0.00728	-0.00807
1469.12	-0.00649	-0.00309	-0.00854	-0.0092	0.000678	-0.00228	-0.0048	-0.00895	-0.01033
1467.64	-0.00576	-0.00252	-0.00826	-0.00864	0.00169	-0.00166	-0.00427	-0.0088	-0.01027
1466.15	-0.00465	-0.0015	-0.00752	-0.00761	0.00265	-0.000418091	-0.0033	-0.00804	-0.0093
1464.67	-0.00377	-0.000745636	-0.00704	-0.00674	0.00328	0.000654429	-0.00251	-0.00754	-0.00861
1463.19	-0.00262	0.000294405	-0.00623	-0.00569	0.00412	0.00198	-0.00137	-0.00673	-0.0076
1461.71	-0.000572984	0.00229	-0.00436	-0.00399	0.00572	0.00411	0.000782352	-0.00487	-0.00547
1460.24	0.00382	0.00683	0.000204887	-0.00047855	0.00948	0.00853	0.00538	-0.000158639	-6.30103e-05
1458.77	0.00805	0.01116	0.00454	0.00284	0.01315	0.01286	0.00972	0.00436	0.00532
1457.3	0.00951	0.01254	0.00577	0.00386	0.01431	0.01443	0.01117	0.00556	0.00704
1455.84	0.00692	0.00965	0.0025	0.00159	0.01179	0.01194	0.00848	0.00194	0.00329
1454.37	0.00267	0.00509	-0.00256	-0.00201	0.00768	0.00762	0.00435	-0.00352	-0.00289
1452.92	0.000831302	0.00309	-0.00494	-0.00367	0.00586	0.00579	0.00285	-0.00589	-0.00572
1451.46	0.000429885	0.00263	-0.00564	-0.00411	0.00547	0.00556	0.00291	-0.00634	-0.00637
1450.01	0.000904919	0.00311	-0.00525	-0.00378	0.00599	0.00637	0.0039	-0.00561	-0.00558
1448.56	0.0012	0.00344	-0.00492	-0.00343	0.00638	0.00716	0.00469	-0.00506	-0.00477
1447.11	0.000756915	0.00296	-0.00554	-0.00365	0.00587	0.00709	0.00471	-0.00544	-0.00488
1445.67	7.02735e-05	0.00213	-0.00657	-0.00412	0.00499	0.00665	0.00448	-0.00605	-0.00529
1444.22	-0.000601775	0.0012	-0.00769	-0.00462	0.00405	0.00613	0.00428	-0.00654	-0.00565
1442.78	-0.000750802	0.000746895	-0.00811	-0.00463	0.00373	0.00623	0.00469	-0.00614	-0.00511
1441.35	-0.000261512	0.00105	-0.00755	-0.00396	0.00422	0.00725	0.00588	-0.00478	-0.00342
1439.92	0.000651676	0.00187	-0.00637	-0.00288	0.00522	0.00887	0.00758	-0.00284	-0.000978228
1438.49	0.0018	0.00302	-0.00481	-0.00163	0.00647	0.01084	0.00957	-0.000609466	0.0019
1437.06	0.00205	0.00328	-0.00428	-0.00135	0.00683	0.01175	0.0105	0.000430364	0.0035
1435.64	0.000976524	0.00212	-0.00531	-0.00226	0.00589	0.01104	0.00999	-0.000115815	0.0031
1434.21	-0.000445038	0.000569657	-0.00679	-0.00343	0.00458	0.00981	0.00908	-0.00111	0.00204
1432.8	-0.00165	-0.000800873	-0.00811	-0.00432	0.00342	0.00869	0.00835	-0.00192	0.00105
1431.38	-0.002	-0.00132	-0.00857	-0.00447	0.00291	0.00833	0.00835	-0.00202	0.000921882
1429.97	-0.00213	-0.00164	-0.00889	-0.00451	0.00251	0.0081	0.00839	-0.00215	0.000788727
1428.56	-0.00203	-0.00171	-0.00899	-0.00438	0.00229	0.00803	0.00854	-0.00217	0.000753885
1427.15	-0.00165	-0.00148	-0.00882	-0.00402	0.00232	0.00822	0.0089	-0.00193	0.000981933
1425.74	-0.000740444	-0.000656038	-0.00797	-0.0032	0.00277	0.00894	0.00972	-0.00103	0.00202
1424.34	0.000585488	0.000611351	-0.00658	-0.0021	0.00352	0.01002	0.01086	0.000269928	0.00355
1422.94	0.00233	0.00231	-0.00465	-0.00071297	0.00459	0.01148	0.01232	0.00199	0.00557
1421.55	0.00464	0.00455	-0.00204	0.00105	0.00617	0.01351	0.01425	0.00431	0.00823
1420.15	0.00642	0.00609	-0.000190561	0.00241	0.00736	0.01502	0.01543	0.00598	0.01016
1418.76	0.00723	0.00648	0.000366912	0.00298	0.00762	0.01538	0.01543	0.00635	0.01065
1417.37	0.00685	0.00549	-0.00065593	0.00257	0.00669	0.0143	0.01399	0.00511	0.00935
1415.99	0.00638	0.0044	-0.00183	0.00191	0.00549	0.0128	0.01244	0.00346	0.00745
1414.61	0.00671	0.00425	-0.00199	0.00189	0.00506	0.01213	0.01175	0.00276	0.00651
1413.23	0.00766	0.00482	-0.00136	0.00238	0.00521	0.01214	0.01172	0.00278	0.00631
1411.85	0.0091	0.00596	-9.71964e-05	0.00337	0.00585	0.01277	0.01219	0.00346	0.00677
1410.47	0.01074	0.00722	0.00138	0.00461	0.00659	0.01358	0.0128	0.00431	0.00734
1409.1	0.01251	0.00854	0.003	0.00597	0.00738	0.01444	0.01347	0.00523	0.00797
1407.73	0.01438	0.00989	0.00477	0.00742	0.00822	0.01533	0.01419	0.00621	0.00867
1406.36	0.01613	0.011	0.00638	0.0087	0.00893	0.01602	0.01474	0.00702	0.00937
1405	0.01764	0.0119	0.00776	0.00979	0.00951	0.01653	0.01512	0.00766	0.00993
1403.64	0.01898	0.01271	0.00902	0.01078	0.01006	0.01701	0.01545	0.00829	0.01048
1402.28	0.02039	0.01384	0.01054	0.01194	0.01085	0.0178	0.01604	0.00932	0.01137
1400.93	0.02192	0.01531	0.01241	0.01325	0.01184	0.01892	0.01679	0.01085	0.01272
1399.57	0.02321	0.01659	0.01412	0.0144	0.01266	0.01993	0.01735	0.01239	0.0141
1398.22	0.02408	0.01743	0.01543	0.01521	0.01311	0.02061	0.01751	0.01373	0.01532
1396.87	0.02363	0.01663	0.01519	0.01491	0.01233	0.01991	0.01652	0.01365	0.01522
1395.53	0.02214	0.01472	0.0139	0.01383	0.01073	0.01826	0.01483	0.01255	0.01408
1394.18	0.01972	0.01183	0.01169	0.01207	0.00838	0.01576	0.01252	0.01052	0.01195
1392.84	0.01711	0.00893	0.00954	0.01028	0.00607	0.01331	0.01041	0.00855	0.00962
1391.51	0.01508	0.00673	0.00819	0.00903	0.0044	0.01168	0.00899	0.00746	0.00817
1390.17	0.01347	0.00504	0.00738	0.00814	0.00317	0.01062	0.00804	0.00702	0.00741
1388.84	0.01218	0.0037	0.00692	0.00749	0.00219	0.00999	0.00736	0.00713	0.00743
1387.51	0.0104	0.0018	0.00579	0.00637	0.000656446	0.00872	0.00609	0.00675	0.00707
1386.18	0.00839	-0.000399276	0.00432	0.005	-0.00116	0.00708	0.0045	0.00606	0.0064
1384.85	0.00628	-0.0028	0.00264	0.00346	-0.00315	0.0051	0.00271	0.00513	0.00532
1383.53	0.00465	-0.00471	0.00153	0.00231	-0.00463	0.00361	0.00137	0.00466	0.00459
1382.21	0.00326	-0.00633	0.000714373	0.0014	-0.00585	0.00243	0.00023181	0.00441	0.00408
1380.89	0.00209	-0.00762	0.000213642	0.000754537	-0.00678	0.00159	-0.000716008	0.00439	0.00386
1379.58	0.00108	-0.00857	-3.46776e-05	0.000348332	-0.00749	0.00101	-0.00154	0.00452	0.00397
1378.26	0.000279792	-0.00926	-2.52993e-05	0.000128817	-0.00805	0.000585336	-0.00223	0.00477	0.00424
1376.96	-0.000285848	-0.00967	0.000261743	0.000101064	-0.00845	0.000299412	-0.00279	0.00515	0.00469
1375.65	-0.00106	-0.0103	0.00034732	-0.000157179	-0.00916	-0.000401149	-0.00362	0.00533	0.00498
1374.34	-0.00211	-0.01133	1.64715e-06	-0.000669609	-0.01025	-0.00158	-0.00489	0.005	0.00465
1373.04	-0.00347	-0.01278	-0.000812038	-0.00146	-0.01174	-0.00326	-0.00662	0.00415	0.00369
1371.74	-0.00474	-0.01441	-0.00179	-0.00216	-0.01332	-0.00502	-0.00849	0.00296	0.00208
1370.44	-0.00565	-0.01576	-0.00243	-0.00258	-0.01462	-0.0065	-0.01008	0.00198	0.00065463
1369.15	-0.00624	-0.01687	-0.00276	-0.00275	-0.01569	-0.0077	-0.0114	0.0012	-0.000596345
1367.85	-0.00634	-0.01751	-0.00251	-0.00259	-0.0163	-0.00844	-0.0122	0.000952828	-0.00113
1366.56	-0.00619	-0.01783	-0.002	-0.00225	-0.01666	-0.00893	-0.01281	0.000991403	-0.0013
1365.28	-0.00585	-0.0179	-0.00128	-0.00179	-0.01683	-0.0092	-0.01331	0.00126	-0.00117
1363.99	-0.00574	-0.01804	-0.000818515	-0.00154	-0.01715	-0.00965	-0.01412	0.00154	-0.000905933
1362.71	-0.00619	-0.01877	-0.00103	-0.0018	-0.01802	-0.01075	-0.01549	0.00123	-0.00128
1361.43	-0.0071	-0.02	-0.00181	-0.00246	-0.01933	-0.01241	-0.01733	0.000410074	-0.00223
1360.15	-0.0083	-0.02167	-0.00295	-0.00336	-0.02099	-0.01452	-0.01936	-0.00105	-0.00405
1358.87	-0.00926	-0.0231	-0.00379	-0.00402	-0.02244	-0.01636	-0.02115	-0.00239	-0.00576
1357.6	-0.00999	-0.02431	-0.00436	-0.00445	-0.02371	-0.01797	-0.02274	-0.00361	-0.00735
1356.33	-0.01046	-0.02519	-0.0046	-0.00467	-0.02472	-0.01927	-0.02407	-0.00446	-0.00833
1355.06	-0.01087	-0.02598	-0.0048	-0.00486	-0.02567	-0.02052	-0.02535	-0.00525	-0.00915
1353.79	-0.01122	-0.02668	-0.00495	-0.00502	-0.02654	-0.02173	-0.02658	-0.00599	-0.00982
1352.53	-0.01139	-0.02709	-0.00487	-0.00499	-0.02719	-0.02266	-0.02755	-0.00649	-0.01022
1351.27	-0.01147	-0.02739	-0.0047	-0.00487	-0.02779	-0.0235	-0.02844	-0.00693	-0.0106
1350.01	-0.01145	-0.02757	-0.00441	-0.00463	-0.02833	-0.02422	-0.02925	-0.00728	-0.01093
1348.75	-0.01129	-0.02772	-0.00402	-0.00432	-0.0289	-0.02494	-0.03001	-0.00753	-0.01126
1347.49	-0.01104	-0.02785	-0.0036	-0.00394	-0.02942	-0.02564	-0.03073	-0.00774	-0.01159
1346.24	-0.01066	-0.02791	-0.0031	-0.00346	-0.02987	-0.02629	-0.0314	-0.00787	-0.01189
1344.99	-0.00996	-0.02768	-0.00234	-0.00266	-0.03	-0.02662	-0.03184	-0.00772	-0.0119
1343.74	-0.00912	-0.02731	-0.00146	-0.00177	-0.02999	-0.02682	-0.0322	-0.00746	-0.01171
1342.5	-0.00807	-0.02673	-0.000419915	-0.000738204	-0.02977	-0.02679	-0.03244	-0.00698	-0.01118
1341.26	-0.00718	-0.02633	0.000429264	-1.84379e-05	-0.02971	-0.02692	-0.0328	-0.00647	-0.01045
1340.02	-0.0065	-0.02615	0.00103	0.000441112	-0.02983	-0.02728	-0.03328	-0.00608	-0.00979
1338.78	-0.00638	-0.02655	0.00103	0.000321292	-0.03042	-0.02822	-0.03403	-0.00605	-0.00955
1337.54	-0.00648	-0.02718	0.000742257	0.000103956	-0.03124	-0.02946	-0.03486	-0.00636	-0.00989
1336.31	-0.00669	-0.02792	0.00029597	-0.000151569	-0.03219	-0.03085	-0.03572	-0.0069	-0.01057
1335.08	-0.00678	-0.02849	-4.23952e-05	-0.000162808	-0.03313	-0.03211	-0.03653	-0.00752	-0.01137
1333.85	-0.00676	-0.02894	-0.000263206	-9.12885e-05	-0.034	-0.0332	-0.03732	-0.00808	-0.01197
1332.62	-0.00666	-0.02927	-0.000385352	5.2362e-05	-0.03482	-0.03414	-0.0381	-0.00858	-0.0124
1331.39	-0.00645	-0.02946	-0.000268435	0.000270655	-0.03544	-0.03474	-0.03872	-0.0088	-0.01235
1330.17	-0.00619	-0.02959	-9.2278e-05	0.000517388	-0.03596	-0.03528	-0.03926	-0.00893	-0.01223
1328.95	-0.00587	-0.02966	0.000164761	0.000794052	-0.03636	-0.03573	-0.03966	-0.00892	-0.012
1327.73	-0.00551	-0.02967	0.000388897	0.00107	-0.03669	-0.03622	-0.03995	-0.00879	-0.0118
1326.52	-0.00511	-0.02963	0.000582376	0.00134	-0.03699	-0.03673	-0.04022	-0.00866	-0.01165
1325.3	-0.00466	-0.02951	0.000747007	0.0016	-0.03724	-0.03721	-0.04043	-0.0085	-0.01153
1324.09	-0.00405	-0.02923	0.00106	0.00191	-0.03738	-0.03751	-0.04052	-0.00826	-0.01125
1322.88	-0.00335	-0.02886	0.00146	0.00224	-0.03746	-0.03769	-0.04054	-0.00798	-0.0109
1321.68	-0.00244	-0.0283	0.00216	0.00266	-0.03735	-0.03756	-0.04031	-0.0074	-0.01008
1320.47	-0.00159	-0.02781	0.0028	0.00302	-0.0373	-0.03748	-0.04008	-0.00678	-0.00919
1319.27	-0.000832258	-0.02743	0.00334	0.00332	-0.0373	-0.03745	-0.03983	-0.00609	-0.0082
1318.07	-0.000322615	-0.02734	0.00356	0.00349	-0.03751	-0.03768	-0.03973	-0.00552	-0.00742
1316.87	5.96312e-05	-0.02738	0.00361	0.00358	-0.03784	-0.03801	-0.03969	-0.00504	-0.00677
1315.67	0.000307143	-0.02757	0.00345	0.00359	-0.03831	-0.03845	-0.03969	-0.0047	-0.0063
1314.48	0.000461975	-0.02784	0.00315	0.00347	-0.03888	-0.03891	-0.03962	-0.00441	-0.00581
1313.29	0.000524386	-0.02819	0.00273	0.00323	-0.03952	-0.03941	-0.03952	-0.00417	-0.00533
1312.1	0.000455	-0.02857	0.0022	0.00278	-0.04018	-0.0399	-0.03931	-0.00385	-0.00478
1310.91	0.000318003	-0.02894	0.00163	0.00232	-0.04081	-0.04037	-0.03912	-0.00351	-0.00423
1309.73	0.000141635	-0.02926	0.0011	0.00189	-0.04134	-0.04077	-0.03894	-0.00308	-0.00366
1308.54	3.39789e-05	-0.02946	0.000748349	0.00162	-0.04171	-0.04102	-0.03865	-0.00248	-0.00292
1307.36	-7.22403e-05	-0.02962	0.000440714	0.00139	-0.04203	-0.0412	-0.03832	-0.00183	-0.00211
1306.18	-2.8731e-05	-0.02968	0.000355189	0.00124	-0.04225	-0.04126	-0.03773	-0.00102	-0.00104
1305.01	1.1688e-05	-0.02972	0.00028022	0.00104	-0.04247	-0.0413	-0.03704	-0.00018929	8.61322e-05
1303.83	6.6516e-05	-0.02974	0.000233318	0.00079817	-0.04266	-0.04131	-0.03623	0.000673192	0.00129
1302.66	8.64762e-05	-0.0297	0.000190964	0.000554598	-0.04274	-0.04119	-0.03529	0.00162	0.00258
1301.49	6.89984e-05	-0.02965	0.000121348	0.000292352	-0.04279	-0.04101	-0.03432	0.00258	0.0039
1300.32	5.52148e-05	-0.02956	9.55336e-05	6.00179e-05	-0.04268	-0.0406	-0.03321	0.00369	0.00534
1299.15	6.83801e-05	-0.02947	9.31933e-05	-0.000196022	-0.04255	-0.0401	-0.03203	0.00489	0.00686
1297.99	0.000107878	-0.02939	0.000102697	-0.000478664	-0.0424	-0.03952	-0.0308	0.00618	0.00845
1296.83	0.000119088	-0.02936	0.000112107	-0.000841054	-0.04234	-0.0389	-0.02951	0.00758	0.01012
1295.67	9.69005e-05	-0.02936	8.05157e-05	-0.00125	-0.04233	-0.03829	-0.02823	0.00896	0.01179
1294.51	-4.00019e-05	-0.0294	5.28652e-06	-0.00175	-0.04238	-0.03769	-0.02698	0.01032	0.01348
1293.35	-0.000194777	-0.02943	-7.96835e-05	-0.00229	-0.04241	-0.03707	-0.02572	0.01171	0.0152
1292.2	-0.000348231	-0.02947	-0.000180545	-0.00288	-0.04243	-0.03643	-0.02444	0.0131	0.01695
1291.05	-0.000362338	-0.02944	-0.000186857	-0.00353	-0.04232	-0.03564	-0.02295	0.01472	0.01889
1289.9	-0.000270733	-0.02936	-0.000164093	-0.00419	-0.04217	-0.03478	-0.02137	0.01641	0.02088
1288.75	6.82045e-05	-0.02911	4.22057e-05	-0.00478	-0.04182	-0.03368	-0.01945	0.01835	0.02308
1287.61	0.000663302	-0.02864	0.000477534	-0.00518	-0.04128	-0.03232	-0.01732	0.02044	0.02543
1286.46	0.0015	-0.02797	0.00112	-0.00539	-0.04054	-0.03071	-0.01499	0.02267	0.02789
1285.32	0.00287	-0.02686	0.00234	-0.00509	-0.03938	-0.02856	-0.01228	0.02527	0.03063
1284.18	0.00445	-0.02561	0.00376	-0.00464	-0.03807	-0.02622	-0.00945	0.02798	0.03347
1283.04	0.00658	-0.02399	0.00578	-0.00379	-0.03634	-0.02335	-0.00617	0.03113	0.03666
1281.91	0.00898	-0.02213	0.00806	-0.00282	-0.03438	-0.02021	-0.00266	0.03445	0.04004
1280.78	0.01167	-0.02001	0.01066	-0.00168	-0.03214	-0.01674	0.00114	0.038	0.04366
1279.64	0.01481	-0.01732	0.01377	-0.00023229	-0.0294	-0.01269	0.00542	0.0419	0.04769
1278.51	0.01814	-0.0144	0.01706	0.00135	-0.02646	-0.00843	0.00985	0.04588	0.05182
1277.39	0.02224	-0.01059	0.02122	0.00361	-0.02275	-0.00321	0.01502	0.05044	0.05658
1276.26	0.02671	-0.00641	0.02576	0.00621	-0.01871	0.00244	0.02043	0.05518	0.06152
1275.14	0.03193	-0.00149	0.0311	0.00951	-0.014	0.00899	0.02638	0.06037	0.06695
1274.02	0.03824	0.00449	0.03759	0.01381	-0.00824	0.01682	0.03298	0.0661	0.07296
1272.9	0.04518	0.01109	0.04474	0.01874	-0.00186	0.02539	0.03991	0.07211	0.07926
1271.78	0.05454	0.02014	0.05442	0.026	0.00695	0.03666	0.04813	0.07919	0.08655
1270.66	0.06461	0.02996	0.06478	0.03402	0.01646	0.04857	0.05659	0.08642	0.09385
1269.55	0.07725	0.04251	0.07762	0.04463	0.02841	0.06279	0.06602	0.0943	0.1014
1268.44	0.09059	0.05584	0.09093	0.05608	0.04092	0.0771	0.07525	0.10177	0.10812
1267.33	0.10486	0.07021	0.10492	0.06861	0.05417	0.09161	0.08429	0.10877	0.11391
1266.22	0.11824	0.0837	0.1175	0.08062	0.06631	0.10398	0.09167	0.11382	0.1171
1265.11	0.13109	0.0967	0.12934	0.0923	0.07787	0.11531	0.09828	0.11799	0.11917
1264.01	0.13968	0.10535	0.13623	0.10039	0.08522	0.12104	0.10132	0.11855	0.11697
1262.91	0.14677	0.11251	0.14151	0.10713	0.09117	0.1251	0.10345	0.1183	0.11387
1261.81	0.1492	0.11495	0.14182	0.10962	0.09278	0.124	0.1028	0.11564	0.10804
1260.71	0.14948	0.1152	0.14004	0.11001	0.09243	0.12082	0.10134	0.11246	0.10171
1259.61	0.14714	0.1128	0.13574	0.10784	0.08973	0.11509	0.09887	0.10864	0.09474
1258.52	0.14338	0.10891	0.1304	0.10401	0.08582	0.10841	0.09655	0.10533	0.08861
1257.43	0.13894	0.10433	0.12457	0.09941	0.08134	0.10123	0.09428	0.10225	0.08285
1256.34	0.13507	0.10027	0.11996	0.09473	0.07754	0.09539	0.09347	0.10091	0.07946
1255.25	0.13155	0.0966	0.11589	0.09024	0.07411	0.09007	0.0931	0.10008	0.07672
1254.16	0.12989	0.0949	0.11426	0.08698	0.07251	0.08724	0.09449	0.1011	0.07631
1253.08	0.12925	0.09434	0.11387	0.08454	0.07187	0.08565	0.09664	0.1028	0.07674
1251.99	0.13028	0.09563	0.11545	0.08345	0.07277	0.08607	0.1	0.1056	0.07851
1250.91	0.13282	0.0986	0.11867	0.08376	0.07504	0.08819	0.10422	0.10903	0.08107
1249.83	0.13634	0.10264	0.12293	0.08499	0.07817	0.0914	0.10897	0.11284	0.08412
1248.76	0.14161	0.10848	0.12888	0.08796	0.0829	0.09633	0.1145	0.11715	0.08777
1247.68	0.14723	0.11469	0.13514	0.09132	0.08797	0.1016	0.12011	0.12151	0.09149
1246.61	0.15448	0.12246	0.14278	0.09629	0.09459	0.1082	0.1263	0.12628	0.09555
1245.53	0.16186	0.13036	0.15047	0.10144	0.10137	0.11485	0.13243	0.13098	0.09951
1244.47	0.17	0.13903	0.15871	0.10741	0.10891	0.122	0.13869	0.1357	0.10339
1243.4	0.17824	0.14781	0.16693	0.11358	0.11655	0.12916	0.14478	0.14016	0.10701
1242.33	0.18664	0.1568	0.1752	0.12007	0.12436	0.13637	0.15069	0.14435	0.11035
1241.27	0.19504	0.16579	0.18334	0.12672	0.13213	0.14346	0.15626	0.14815	0.11335
1240.2	0.20335	0.17471	0.19133	0.13343	0.13982	0.15043	0.16158	0.15168	0.11612
1239.14	0.21155	0.18345	0.19906	0.14019	0.14733	0.15706	0.16645	0.15484	0.11856
1238.08	0.2196	0.19201	0.20659	0.14687	0.1547	0.1635	0.17112	0.15785	0.12089
1237.03	0.22728	0.20008	0.21356	0.15336	0.16163	0.1693	0.17518	0.16037	0.12276
1235.97	0.23472	0.2079	0.22026	0.15969	0.16833	0.17488	0.17905	0.16273	0.12451
1234.92	0.24161	0.21512	0.22626	0.1657	0.17446	0.17986	0.18231	0.16451	0.12578
1233.86	0.2482	0.22206	0.23192	0.17153	0.18033	0.18461	0.18532	0.16608	0.12692
1232.81	0.25431	0.22856	0.23699	0.17708	0.18577	0.18896	0.18789	0.16725	0.12779
1231.77	0.2601	0.23477	0.24169	0.1824	0.19092	0.19301	0.19018	0.16819	0.12851
1230.72	0.26559	0.2407	0.24601	0.18748	0.19579	0.19677	0.19219	0.16893	0.12909
1229.68	0.27072	0.24625	0.2499	0.19219	0.20028	0.20009	0.19388	0.16941	0.12941
1228.63	0.27563	0.25157	0.25353	0.19668	0.20454	0.20317	0.19538	0.16974	0.1296
1227.59	0.2801	0.25636	0.25667	0.20069	0.20833	0.20576	0.19649	0.16973	0.12947
1226.55	0.28443	0.26099	0.25967	0.20456	0.21198	0.20821	0.19749	0.16962	0.12927
1225.51	0.28832	0.26498	0.26222	0.20795	0.21512	0.21024	0.19808	0.16918	0.12889
1224.48	0.29213	0.26887	0.26469	0.21126	0.21816	0.21219	0.1986	0.16872	0.12851
1223.44	0.29559	0.27228	0.26679	0.21423	0.22072	0.2138	0.19879	0.16807	0.12808
1222.41	0.29895	0.27559	0.26878	0.21712	0.22318	0.21532	0.19893	0.1674	0.12763
1221.38	0.302	0.27863	0.27044	0.2198	0.2253	0.21656	0.19887	0.16663	0.12711
1220.35	0.30489	0.28156	0.27196	0.22241	0.22733	0.21769	0.19875	0.1658	0.12653
1219.32	0.3075	0.28432	0.27321	0.2249	0.22919	0.21862	0.19853	0.16487	0.12585
1218.3	0.30992	0.28693	0.27433	0.22728	0.23098	0.21944	0.19825	0.16388	0.12511
1217.28	0.31212	0.2894	0.27529	0.22954	0.23269	0.22013	0.1979	0.16281	0.12431
1216.25	0.31416	0.29167	0.27611	0.23162	0.23426	0.22068	0.19746	0.16169	0.12346
1215.23	0.31607	0.2938	0.27683	0.23355	0.23573	0.22113	0.19697	0.16054	0.12258
1214.21	0.31783	0.29567	0.2774	0.23525	0.23698	0.22143	0.19635	0.15933	0.12162
1213.2	0.31953	0.29744	0.27792	0.23685	0.23812	0.22166	0.19568	0.1581	0.12063
1212.18	0.32108	0.29894	0.27827	0.23825	0.23901	0.22174	0.19487	0.15677	0.11953
1211.17	0.32259	0.30037	0.27859	0.2396	0.23983	0.22177	0.19402	0.15542	0.1184
1210.16	0.32393	0.30158	0.2787	0.24081	0.24041	0.22167	0.19304	0.15401	0.11719
1209.15	0.32523	0.30276	0.27879	0.242	0.24096	0.22153	0.19204	0.15261	0.11598
1208.14	0.32632	0.30375	0.27862	0.24302	0.2413	0.22126	0.19089	0.15118	0.11471
1207.13	0.32738	0.30471	0.27842	0.24402	0.24161	0.22096	0.18973	0.14975	0.11346
1206.13	0.32826	0.3055	0.27805	0.24485	0.24177	0.22054	0.18843	0.14827	0.11217
1205.12	0.32911	0.30623	0.27766	0.24565	0.24191	0.2201	0.18711	0.14679	0.11091
1204.12	0.32988	0.30683	0.2772	0.24637	0.24199	0.21957	0.18573	0.14524	0.10969
1203.12	0.33059	0.30738	0.27674	0.24706	0.24204	0.21902	0.18435	0.1437	0.10851
1202.12	0.33122	0.30783	0.27624	0.2477	0.24207	0.2184	0.18297	0.14219	0.10742
1201.12	0.33178	0.30823	0.27571	0.24827	0.24206	0.21772	0.1816	0.14069	0.10635
1200.13	0.3322	0.30854	0.27512	0.24873	0.24197	0.21694	0.18024	0.13926	0.10532
1199.14	0.33254	0.30877	0.27447	0.24909	0.24181	0.21609	0.17888	0.13782	0.10427
1198.14	0.33275	0.30889	0.27372	0.2493	0.24153	0.21513	0.17752	0.13639	0.10318
1197.15	0.33291	0.30892	0.27292	0.24944	0.24118	0.21412	0.17616	0.13494	0.10206
1196.17	0.333	0.30883	0.27202	0.24949	0.24074	0.21304	0.17479	0.13346	0.1009
1195.18	0.33305	0.30867	0.2711	0.24951	0.24027	0.21195	0.1734	0.13199	0.09974
1194.19	0.33307	0.30845	0.27014	0.24949	0.23977	0.21083	0.17197	0.13052	0.09857
1193.21	0.33301	0.30821	0.26919	0.24943	0.23924	0.2097	0.17053	0.12906	0.0974
1192.23	0.3329	0.30796	0.26823	0.24933	0.2387	0.20855	0.16906	0.12759	0.09623
1191.25	0.33274	0.30771	0.26727	0.24917	0.23813	0.20741	0.16762	0.1261	0.09506
1190.27	0.33255	0.30747	0.2663	0.24897	0.23752	0.20628	0.16619	0.12458	0.09389
1189.29	0.33238	0.30722	0.26534	0.24879	0.2369	0.20521	0.16482	0.12308	0.09279
1188.32	0.33224	0.30698	0.26438	0.24862	0.23626	0.20419	0.16348	0.12159	0.09175
1187.34	0.33215	0.30674	0.26349	0.24858	0.23565	0.20326	0.16219	0.12021	0.09082
1186.37	0.33212	0.3065	0.26265	0.24862	0.23508	0.2024	0.16094	0.11891	0.08998
1185.4	0.33213	0.30628	0.2619	0.24874	0.23458	0.20158	0.15971	0.11774	0.08919
1184.43	0.33217	0.30608	0.26123	0.24892	0.23412	0.20079	0.15851	0.11665	0.08842
1183.46	0.33225	0.30592	0.26062	0.24912	0.23371	0.19999	0.15729	0.11561	0.08762
1182.5	0.33235	0.3058	0.26006	0.24932	0.23332	0.19918	0.15608	0.1146	0.0868
1181.53	0.33248	0.30575	0.25953	0.24955	0.23296	0.19836	0.15489	0.11357	0.08598
1180.57	0.33264	0.30574	0.25903	0.24979	0.23262	0.19753	0.15371	0.11253	0.08518
1179.61	0.33283	0.30578	0.25857	0.25003	0.23228	0.19671	0.15264	0.11151	0.08444
1178.65	0.33303	0.30583	0.25813	0.25025	0.23193	0.1959	0.15163	0.1105	0.08373
1177.69	0.33321	0.30587	0.25768	0.25037	0.23155	0.19507	0.15071	0.10956	0.08303
1176.73	0.33335	0.30587	0.25723	0.25041	0.23112	0.19423	0.14983	0.10866	0.08234
1175.78	0.33338	0.3058	0.2567	0.25033	0.23062	0.19335	0.14891	0.10781	0.08162
1174.82	0.3333	0.30566	0.2561	0.25015	0.23007	0.19243	0.14795	0.107	0.08088
1173.87	0.33309	0.30544	0.2554	0.24991	0.22947	0.19146	0.14691	0.1062	0.08018
1172.92	0.33276	0.30513	0.25459	0.24961	0.22882	0.19045	0.1458	0.10539	0.07952
1171.97	0.33233	0.30474	0.25367	0.24926	0.22815	0.1894	0.14464	0.10457	0.07894
1171.02	0.33181	0.30426	0.25265	0.24887	0.22746	0.18833	0.14344	0.10371	0.07842
1170.08	0.33122	0.30367	0.25155	0.24842	0.2267	0.18723	0.14225	0.10282	0.07788
1169.13	0.33055	0.30298	0.25037	0.24792	0.2259	0.18612	0.14105	0.10189	0.07732
1168.19	0.32986	0.3022	0.24919	0.24739	0.22507	0.18502	0.13987	0.10096	0.0767
1167.25	0.32916	0.30133	0.248	0.24686	0.22419	0.18395	0.13871	0.10001	0.07601
1166.31	0.32846	0.30044	0.24687	0.24634	0.22335	0.18292	0.1376	0.0991	0.07533
1165.37	0.32781	0.29955	0.24582	0.24587	0.22256	0.18195	0.13654	0.09823	0.07465
1164.43	0.32717	0.29869	0.24482	0.24542	0.22182	0.18102	0.13554	0.09739	0.07404
1163.5	0.32659	0.2979	0.24392	0.24501	0.22118	0.18015	0.13463	0.09659	0.07352
1162.56	0.326	0.29714	0.24305	0.24459	0.22053	0.17928	0.13374	0.09579	0.07303
1161.63	0.32545	0.29646	0.24222	0.24416	0.21989	0.17842	0.1329	0.09501	0.07262
1160.7	0.32489	0.29581	0.2414	0.24373	0.21921	0.17755	0.13205	0.09424	0.07223
1159.77	0.32436	0.29523	0.2406	0.24332	0.21845	0.17667	0.13117	0.09349	0.07187
1158.85	0.32383	0.29466	0.2398	0.2429	0.21769	0.17579	0.1303	0.09275	0.07152
1157.92	0.32331	0.29414	0.23906	0.24253	0.2169	0.1749	0.1294	0.09208	0.0712
1156.99	0.32276	0.29361	0.23831	0.24215	0.21611	0.17401	0.1285	0.09141	0.07088
1156.07	0.32212	0.29305	0.23759	0.24174	0.21536	0.17308	0.12756	0.09081	0.07053
1155.15	0.32147	0.29247	0.23686	0.24131	0.2146	0.17215	0.12662	0.09021	0.07019
1154.23	0.32069	0.29182	0.23607	0.2408	0.21391	0.17118	0.12567	0.0896	0.06971
1153.31	0.31989	0.29116	0.23527	0.24028	0.2132	0.17021	0.12473	0.08899	0.06923
1152.39	0.31915	0.29052	0.23446	0.23978	0.2126	0.16932	0.12388	0.08832	0.06871
1151.48	0.31839	0.28987	0.23364	0.23926	0.21199	0.16844	0.12303	0.08764	0.06817
1150.56	0.31782	0.28933	0.23291	0.23888	0.21148	0.1677	0.12231	0.08698	0.06775
1149.65	0.31729	0.28882	0.2322	0.23851	0.21098	0.16699	0.12162	0.08632	0.06736
1148.74	0.31692	0.28841	0.23157	0.23823	0.21052	0.16632	0.12096	0.08574	0.06707
1147.83	0.31662	0.28805	0.23099	0.238	0.21007	0.16567	0.12033	0.08521	0.06684
1146.92	0.31641	0.28774	0.23045	0.2378	0.20963	0.16502	0.11968	0.08474	0.0666
1146.01	0.31628	0.28748	0.22994	0.23764	0.20921	0.16435	0.11901	0.08431	0.06636
1145.1	0.31619	0.28726	0.22949	0.23752	0.20883	0.16373	0.11836	0.0839	0.06609
1144.2	0.31614	0.2871	0.22912	0.23746	0.20851	0.16314	0.11773	0.08352	0.06576
1143.3	0.3161	0.28697	0.22881	0.23745	0.20822	0.16261	0.11712	0.08315	0.06544
1142.39	0.31605	0.28691	0.22864	0.23753	0.20798	0.16217	0.11659	0.0828	0.06513
1141.5	0.31601	0.28686	0.22849	0.23762	0.20774	0.16175	0.11605	0.08246	0.06482
1140.6	0.31588	0.28679	0.22839	0.23775	0.20743	0.16137	0.1155	0.0821	0.06454
1139.7	0.31578	0.28673	0.22831	0.23788	0.20713	0.161	0.11495	0.08174	0.06427
1138.8	0.31563	0.28654	0.22815	0.23794	0.20671	0.16057	0.11426	0.08128	0.064
1137.91	0.3155	0.28636	0.22801	0.23801	0.20628	0.16015	0.11358	0.08082	0.06373
1137.01	0.31537	0.28608	0.22783	0.23799	0.20585	0.1597	0.11286	0.08024	0.06341
1136.12	0.31526	0.28581	0.22766	0.23796	0.20542	0.15924	0.11214	0.07965	0.06309
1135.23	0.3151	0.28552	0.22746	0.23786	0.20502	0.15877	0.11141	0.079	0.06267
1134.34	0.31493	0.28523	0.22726	0.23773	0.20462	0.1583	0.11069	0.07834	0.06221
1133.46	0.31468	0.28493	0.22695	0.23755	0.20418	0.15777	0.10991	0.07765	0.06166
1132.57	0.31434	0.28463	0.22655	0.23731	0.20369	0.15719	0.10907	0.07695	0.06102
1131.69	0.31395	0.28431	0.22607	0.23704	0.20313	0.15654	0.10819	0.07623	0.06038
1130.8	0.31347	0.28396	0.22545	0.23673	0.20246	0.15579	0.10724	0.07547	0.0597
1129.92	0.31296	0.2836	0.22479	0.23641	0.20174	0.15501	0.10628	0.07469	0.05903
1129.04	0.31243	0.28323	0.22411	0.23612	0.20092	0.15416	0.10531	0.07383	0.05844
1128.16	0.31185	0.28283	0.22338	0.23579	0.20008	0.15329	0.10434	0.07297	0.05785
1127.28	0.31127	0.2824	0.22271	0.23546	0.1992	0.15241	0.10337	0.07209	0.0573
1126.41	0.31064	0.28194	0.22201	0.23509	0.1983	0.15151	0.10241	0.0712	0.05676
1125.53	0.30995	0.28136	0.22126	0.23464	0.19741	0.1506	0.10139	0.0703	0.05614
1124.66	0.30921	0.28072	0.22047	0.23414	0.1965	0.14967	0.10035	0.0694	0.0555
1123.78	0.30839	0.27996	0.21958	0.2336	0.1956	0.1487	0.09924	0.06845	0.05478
1122.91	0.30751	0.2791	0.21861	0.23301	0.19468	0.14771	0.09809	0.06745	0.05399
1122.04	0.30657	0.27814	0.21755	0.23237	0.1937	0.14667	0.09688	0.06641	0.05316
1121.17	0.30552	0.27703	0.21634	0.23167	0.19265	0.14555	0.09559	0.06527	0.05225
1120.31	0.30441	0.27584	0.21505	0.23091	0.19153	0.14439	0.09426	0.06411	0.05132
1119.44	0.30301	0.27433	0.21347	0.22989	0.19015	0.14299	0.09275	0.06284	0.05031
1118.58	0.3016	0.2728	0.21187	0.22887	0.18876	0.14159	0.09124	0.06156	0.0493
1117.71	0.2997	0.27077	0.20983	0.22749	0.18695	0.13981	0.0895	0.06016	0.04815
1116.85	0.29774	0.26868	0.20775	0.22607	0.1851	0.13798	0.08774	0.05875	0.04698
1115.99	0.29542	0.26626	0.20536	0.22443	0.18293	0.13589	0.08587	0.05718	0.0457
1115.13	0.29293	0.26368	0.20282	0.22267	0.1806	0.13368	0.08393	0.05552	0.04436
1114.27	0.29028	0.26096	0.20014	0.22078	0.17809	0.13137	0.08196	0.05375	0.04298
1113.42	0.28744	0.25807	0.19727	0.21869	0.17536	0.12893	0.07995	0.05181	0.04154
1112.56	0.28453	0.25512	0.19434	0.21651	0.17256	0.12646	0.07792	0.04985	0.0401
1111.71	0.28144	0.25199	0.19119	0.21399	0.16954	0.12385	0.07579	0.04776	0.03861
1110.86	0.27833	0.24884	0.18803	0.21146	0.1665	0.12124	0.07367	0.04568	0.03712
1110	0.27505	0.24546	0.18466	0.2086	0.16336	0.11843	0.07138	0.04362	0.03561
1109.16	0.27174	0.24205	0.18125	0.20569	0.16021	0.11561	0.06907	0.04156	0.03409
1108.31	0.26835	0.23853	0.17776	0.2027	0.15709	0.11271	0.06673	0.03957	0.03259
1107.46	0.26489	0.23494	0.17421	0.19965	0.15397	0.10976	0.06437	0.03762	0.03111
1106.61	0.2614	0.23134	0.17064	0.19662	0.15088	0.10683	0.06209	0.03575	0.02966
1105.77	0.25784	0.22774	0.16706	0.19363	0.14784	0.10393	0.05994	0.03402	0.02826
1104.92	0.25426	0.22413	0.16347	0.19064	0.1448	0.10104	0.05782	0.03232	0.02688
1104.08	0.25063	0.22057	0.15994	0.18783	0.14184	0.09832	0.05596	0.03086	0.02556
1103.24	0.24697	0.21699	0.1564	0.18501	0.13888	0.09559	0.0541	0.0294	0.02425
1102.4	0.24325	0.21337	0.15293	0.18228	0.13596	0.09299	0.05234	0.02807	0.02297
1101.56	0.23951	0.20973	0.14947	0.17958	0.13306	0.09042	0.05062	0.02677	0.02171
1100.73	0.23574	0.20602	0.14605	0.17684	0.13017	0.0879	0.04891	0.02547	0.02049
1099.89	0.23194	0.20224	0.14267	0.17407	0.12731	0.08543	0.04721	0.02418	0.01931
1099.06	0.22813	0.19843	0.13929	0.17128	0.12446	0.08297	0.04552	0.02288	0.01816
1098.22	0.22433	0.19457	0.13594	0.16836	0.12164	0.08053	0.04385	0.02154	0.01712
1097.39	0.22053	0.19071	0.13259	0.16543	0.11883	0.0781	0.04218	0.0202	0.01608
1096.56	0.21673	0.1868	0.12923	0.16247	0.11607	0.07567	0.04051	0.01886	0.0151
1095.73	0.21294	0.18288	0.12586	0.15949	0.11332	0.07324	0.03884	0.01752	0.01413
1094.9	0.20915	0.17895	0.12249	0.15659	0.11063	0.07082	0.03718	0.01624	0.01315
1094.08	0.20536	0.17499	0.1191	0.15374	0.10797	0.06841	0.03554	0.015	0.01216
1093.25	0.20159	0.17106	0.11574	0.15092	0.10536	0.06603	0.03394	0.01381	0.01118
1092.43	0.19791	0.16727	0.11244	0.14823	0.10287	0.06373	0.03247	0.01278	0.01023
1091.6	0.19424	0.16347	0.10914	0.14553	0.10038	0.06143	0.03101	0.01175	0.00928
1090.78	0.19081	0.16001	0.10605	0.14294	0.09805	0.05928	0.02977	0.01094	0.00846
1089.96	0.18741	0.1566	0.10298	0.14036	0.09575	0.05715	0.02856	0.01017	0.00766
1089.14	0.18421	0.15337	0.10006	0.13787	0.09354	0.05512	0.02746	0.00949	0.00692
1088.32	0.18116	0.1503	0.09726	0.13546	0.09141	0.05318	0.02645	0.00889	0.00623
1087.51	0.17815	0.14726	0.0945	0.1331	0.08932	0.05128	0.02547	0.00832	0.00557
1086.69	0.17538	0.14437	0.09194	0.13094	0.08742	0.04955	0.02461	0.00782	0.00499
1085.87	0.17259	0.14146	0.08936	0.12878	0.0855	0.04782	0.02375	0.00732	0.00442
1085.06	0.16991	0.13868	0.08699	0.12677	0.08381	0.04628	0.02302	0.00691	0.00401
1084.25	0.16724	0.13591	0.08465	0.12478	0.08216	0.04479	0.02232	0.00651	0.00364
1083.44	0.16457	0.13321	0.08243	0.12283	0.0806	0.04337	0.02169	0.00616	0.00335
1082.63	0.16192	0.13062	0.08037	0.12091	0.07916	0.04206	0.02115	0.00586	0.00317
1081.82	0.15925	0.12802	0.07829	0.11897	0.07771	0.04073	0.02061	0.00555	0.00299
1081.01	0.15667	0.12555	0.07642	0.1171	0.07635	0.03943	0.02012	0.00525	0.00285
1080.21	0.15406	0.12306	0.07453	0.11522	0.07497	0.03812	0.01963	0.00494	0.00271
1079.4	0.15152	0.12057	0.07269	0.11341	0.07355	0.03681	0.01909	0.00459	0.00253
1078.6	0.149	0.11809	0.07086	0.11163	0.0721	0.0355	0.01851	0.00421	0.00234
1077.8	0.14647	0.11557	0.06901	0.10986	0.07062	0.03422	0.01791	0.00382	0.00213
1076.99	0.14395	0.11303	0.06712	0.10814	0.06907	0.03303	0.01724	0.00342	0.00187
1076.19	0.1414	0.11046	0.06522	0.10641	0.0675	0.03183	0.01657	0.00301	0.0016
1075.39	0.1388	0.10789	0.06324	0.10461	0.0659	0.03072	0.0159	0.00269	0.0013
1074.6	0.13619	0.1053	0.06123	0.10278	0.06429	0.02963	0.01523	0.00239	0.000986782
1073.8	0.13356	0.10276	0.05922	0.10092	0.06269	0.02854	0.0146	0.00215	0.000694204
1073.01	0.13093	0.10028	0.05721	0.09901	0.06112	0.02744	0.01402	0.00199	0.000427957
1072.21	0.1283	0.0978	0.05519	0.09709	0.05955	0.02635	0.01344	0.00184	0.000162843
1071.42	0.1257	0.09547	0.05328	0.09526	0.05806	0.02527	0.01293	0.00171	4.76173e-05
1070.63	0.12311	0.09314	0.05137	0.09343	0.05657	0.0242	0.01242	0.00157	-6.62381e-05
1069.84	0.12055	0.09087	0.04951	0.09166	0.05513	0.02316	0.01193	0.00136	-9.59486e-05
1069.05	0.11801	0.08863	0.0477	0.08995	0.05373	0.02215	0.01143	0.00109	-6.47236e-05
1068.26	0.1155	0.08641	0.0459	0.08825	0.05235	0.02115	0.01095	0.000809783	-3.61223e-05
1067.47	0.11311	0.08425	0.04419	0.0866	0.05109	0.0202	0.01045	0.000456343	-1.65623e-05
1066.68	0.11074	0.0821	0.04248	0.08496	0.04985	0.01926	0.00997	0.000105697	2.38099e-06
1065.9	0.10853	0.0801	0.04093	0.0834	0.04874	0.01841	0.00952	-0.000150558	-7.44905e-05
1065.11	0.10641	0.07817	0.03946	0.08186	0.0477	0.0176	0.00909	-0.000363878	-0.00019838
1064.33	0.10434	0.07633	0.03808	0.08038	0.0467	0.01684	0.0087	-0.000520307	-0.000334872
1063.55	0.10244	0.07473	0.03697	0.07903	0.04582	0.01624	0.00843	-0.0004884	-0.00052116
1062.77	0.10055	0.07313	0.03586	0.07769	0.04494	0.01564	0.00815	-0.000459731	-0.000708424
1061.99	0.09873	0.07167	0.03493	0.07643	0.04413	0.01518	0.00797	-0.000346556	-0.000815287
1061.21	0.09694	0.07025	0.03405	0.0752	0.04334	0.01477	0.00783	-0.000208535	-0.00089693
1060.44	0.09517	0.06882	0.03317	0.07398	0.04257	0.01439	0.00769	-0.000100339	-0.000947528
1059.66	0.09344	0.06733	0.03226	0.07276	0.04182	0.01405	0.00756	-6.33151e-05	-0.000907704
1058.89	0.09172	0.06585	0.03135	0.07154	0.04108	0.01371	0.00743	-2.81911e-05	-0.000869656
1058.11	0.09002	0.06425	0.03032	0.07031	0.04032	0.01331	0.00725	-0.000142624	-0.000818521
1057.34	0.08832	0.06262	0.02926	0.06908	0.03955	0.01288	0.00707	-0.000296019	-0.000762965
1056.57	0.08661	0.061	0.02818	0.06785	0.03877	0.01242	0.00687	-0.000483057	-0.000720161
1055.8	0.08487	0.05938	0.02704	0.06664	0.03795	0.01188	0.00664	-0.000749361	-0.000709242
1055.03	0.08311	0.05775	0.0259	0.06542	0.03713	0.01134	0.0064	-0.00102	-0.000697915
1054.26	0.08132	0.05622	0.02478	0.06422	0.03629	0.01077	0.00613	-0.00125	-0.000725306
1053.5	0.0795	0.05471	0.02367	0.06302	0.03544	0.01019	0.00584	-0.00148	-0.000763565
1052.73	0.07769	0.0532	0.02258	0.06183	0.03461	0.00962	0.00556	-0.00167	-0.00080541
1051.97	0.07591	0.05174	0.02157	0.06067	0.03379	0.00907	0.0053	-0.00175	-0.000852962
1051.2	0.07412	0.05027	0.02055	0.0595	0.03297	0.00852	0.00502	-0.00184	-0.000903367
1050.44	0.07246	0.04882	0.01964	0.0584	0.03219	0.00801	0.00483	-0.0018	-0.000921332
1049.68	0.07083	0.04736	0.01875	0.05732	0.03142	0.00752	0.00465	-0.00174	-0.000930004
1048.92	0.06923	0.04591	0.01787	0.05626	0.03065	0.00704	0.00449	-0.00167	-0.000940506
1048.16	0.06776	0.04451	0.01709	0.05529	0.02992	0.00664	0.00439	-0.00158	-0.000949573
1047.4	0.06629	0.04309	0.0163	0.05432	0.02919	0.00624	0.00428	-0.0015	-0.00096033
1046.64	0.06487	0.04174	0.01552	0.05337	0.02848	0.00589	0.00416	-0.0015	-0.00102
1045.89	0.06349	0.04042	0.01475	0.05245	0.02778	0.00556	0.00404	-0.00154	-0.0011
1045.14	0.06211	0.03911	0.01398	0.05152	0.02709	0.00523	0.00392	-0.00159	-0.00118
1044.38	0.0608	0.03794	0.01317	0.0506	0.02644	0.00487	0.00379	-0.00169	-0.00128
1043.63	0.05948	0.03677	0.01237	0.04968	0.02578	0.00451	0.00365	-0.00179	-0.00137
1042.88	0.05817	0.03565	0.01155	0.04874	0.02514	0.00411	0.00352	-0.00186	-0.00144
1042.13	0.05688	0.03458	0.01072	0.04779	0.0245	0.00368	0.0034	-0.00189	-0.00149
1041.38	0.0556	0.03351	0.0099	0.04684	0.02386	0.00325	0.00327	-0.00192	-0.00153
1040.63	0.05422	0.03237	0.00909	0.04582	0.0232	0.0028	0.00312	-0.00191	-0.00156
1039.88	0.05284	0.03124	0.00828	0.04479	0.02253	0.00235	0.00296	-0.0019	-0.00159
1039.14	0.0514	0.03005	0.00746	0.04373	0.02185	0.00192	0.00278	-0.00192	-0.00163
1038.39	0.04987	0.02878	0.00663	0.04261	0.02114	0.0015	0.00256	-0.00198	-0.00169
1037.65	0.04835	0.02751	0.00581	0.0415	0.02043	0.00108	0.00234	-0.00204	-0.00175
1036.91	0.04679	0.02617	0.00498	0.04034	0.01968	0.00067805	0.0021	-0.00218	-0.00183
1036.16	0.04523	0.02481	0.00414	0.03918	0.01893	0.000278059	0.00186	-0.00234	-0.00192
1035.42	0.04369	0.02348	0.00333	0.03802	0.01818	-0.000129728	0.00161	-0.00251	-0.00202
1034.68	0.04219	0.02218	0.00259	0.03688	0.01739	-0.000580676	0.00136	-0.00273	-0.00217
1033.94	0.04069	0.02088	0.00186	0.03574	0.01661	-0.00103	0.0011	-0.00295	-0.00232
1033.21	0.03923	0.01967	0.0012	0.03465	0.01583	-0.00154	0.000831502	-0.00316	-0.00253
1032.47	0.0378	0.01853	0.000586	0.03359	0.01505	-0.00208	0.0005554	-0.00338	-0.00276
1031.74	0.03636	0.01739	-3.02988e-05	0.03253	0.01427	-0.00263	0.000277089	-0.0036	-0.003
1031	0.03502	0.01638	-0.000597166	0.03159	0.01357	-0.00317	7.13532e-05	-0.00371	-0.00326
1030.27	0.03367	0.01536	-0.00117	0.03065	0.01287	-0.00371	-0.000132455	-0.00382	-0.00352
1029.54	0.03239	0.01439	-0.00172	0.02976	0.01221	-0.00422	-0.000274894	-0.00388	-0.00376
1028.8	0.03124	0.01349	-0.00224	0.02896	0.01164	-0.00466	-0.000296932	-0.00384	-0.00393
1028.07	0.03008	0.01259	-0.00276	0.02816	0.01106	-0.00509	-0.000320956	-0.0038	-0.00411
1027.34	0.02907	0.01181	-0.00321	0.02738	0.0105	-0.00551	-0.000263251	-0.00374	-0.00419
1026.62	0.02813	0.01107	-0.00364	0.02663	0.00995	-0.00591	-0.000172671	-0.00368	-0.00423
1025.89	0.02719	0.01033	-0.00406	0.02586	0.00939	-0.00632	-8.8469e-05	-0.00363	-0.00426
1025.16	0.02634	0.00968	-0.00446	0.02498	0.00874	-0.00683	-5.89534e-05	-0.00371	-0.00425
1024.44	0.0255	0.00902	-0.00486	0.0241	0.00809	-0.00733	-2.90446e-05	-0.00379	-0.00424
1023.72	0.02464	0.00833	-0.00529	0.02315	0.0074	-0.00786	-4.0153e-05	-0.00389	-0.00426
1022.99	0.02374	0.00759	-0.00579	0.02209	0.00665	-0.00843	-0.000110716	-0.00402	-0.00432
1022.27	0.02284	0.00686	-0.00628	0.02103	0.00589	-0.009	-0.000181906	-0.00415	-0.00439
1021.55	0.02183	0.006	-0.00691	0.01986	0.00509	-0.00958	-0.000259328	-0.00425	-0.00453
1020.83	0.02076	0.00509	-0.00758	0.01864	0.00426	-0.01017	-0.000341597	-0.00434	-0.00471
1020.11	0.01969	0.00417	-0.00826	0.01741	0.00343	-0.01076	-0.00042405	-0.00442	-0.0049
1019.39	0.01835	0.00304	-0.00912	0.01599	0.0025	-0.01147	-0.000515407	-0.00456	-0.00517
1018.68	0.01701	0.0019	-0.00999	0.01457	0.00156	-0.01219	-0.000608314	-0.0047	-0.00544
1017.96	0.01556	0.000671659	-0.0109	0.01309	0.000562875	-0.01298	-0.000747192	-0.00488	-0.00572
1017.25	0.01392	-0.000720474	-0.01191	0.01149	-0.000530453	-0.01391	-0.000962677	-0.00512	-0.00602
1016.53	0.01227	-0.00212	-0.01291	0.00988	-0.00163	-0.01484	-0.00118	-0.00537	-0.00632
1015.82	0.01052	-0.00359	-0.01391	0.00822	-0.00276	-0.01581	-0.00148	-0.00559	-0.0066
1015.11	0.00872	-0.00512	-0.01491	0.00653	-0.00391	-0.0168	-0.00183	-0.00581	-0.00686
1014.4	0.00691	-0.00664	-0.01591	0.00484	-0.00507	-0.01778	-0.00217	-0.00602	-0.00713
1013.69	0.00522	-0.00803	-0.01674	0.00321	-0.00613	-0.0186	-0.00248	-0.00612	-0.00734
1012.98	0.00352	-0.00942	-0.01758	0.00159	-0.00719	-0.01941	-0.00279	-0.00622	-0.00756
1012.27	0.00191	-0.01074	-0.01835	2.58172e-05	-0.00821	-0.02016	-0.00305	-0.0063	-0.00776
1011.56	0.00053507	-0.01182	-0.01895	-0.00136	-0.00908	-0.02071	-0.00318	-0.00631	-0.00791
1010.86	-0.000839318	-0.0129	-0.01954	-0.00274	-0.00996	-0.02126	-0.00332	-0.00632	-0.00806
1010.15	-0.002	-0.01383	-0.02002	-0.00395	-0.01072	-0.02168	-0.00335	-0.00629	-0.00814
1009.45	-0.00294	-0.0146	-0.02037	-0.005	-0.01136	-0.02198	-0.00328	-0.00624	-0.00814
1008.74	-0.00389	-0.01537	-0.02073	-0.00605	-0.012	-0.02229	-0.00322	-0.00619	-0.00815
1008.04	-0.00449	-0.01591	-0.02087	-0.00685	-0.0124	-0.02241	-0.00302	-0.00608	-0.00802
1007.34	-0.00497	-0.01638	-0.02093	-0.00758	-0.01272	-0.02249	-0.00278	-0.00595	-0.00786
1006.64	-0.00545	-0.01685	-0.021	-0.0083	-0.01304	-0.02256	-0.00254	-0.00582	-0.0077
1005.94	-0.00555	-0.01698	-0.02073	-0.00873	-0.01307	-0.02238	-0.0022	-0.00563	-0.00747
1005.24	-0.00564	-0.01711	-0.02047	-0.00917	-0.0131	-0.0222	-0.00186	-0.00544	-0.00723
1004.55	-0.00567	-0.01716	-0.02015	-0.00952	-0.01307	-0.02195	-0.00153	-0.00524	-0.007
1003.85	-0.00551	-0.01696	-0.01969	-0.00964	-0.01289	-0.02152	-0.0012	-0.00497	-0.00676
1003.16	-0.00535	-0.01677	-0.01923	-0.00976	-0.01271	-0.02108	-0.000864807	-0.00471	-0.00652
1002.46	-0.00515	-0.01647	-0.01876	-0.00976	-0.01247	-0.02057	-0.000541562	-0.00441	-0.00626
1001.77	-0.00492	-0.01607	-0.01828	-0.00962	-0.01216	-0.01998	-0.000222442	-0.00408	-0.00597
1001.08	-0.00468	-0.01567	-0.0178	-0.00948	-0.01185	-0.0194	9.21041e-05	-0.00374	-0.00569
1000.38	-0.00449	-0.01524	-0.01734	-0.00926	-0.01148	-0.01881	0.000433635	-0.00341	-0.00535
999.69	-0.00433	-0.0148	-0.01688	-0.00901	-0.01111	-0.01823	0.000780462	-0.00308	-0.005
999.001	-0.00416	-0.01437	-0.01642	-0.00876	-0.01073	-0.01765	0.00113	-0.00275	-0.00465
998.313	-0.00407	-0.01394	-0.01594	-0.00854	-0.01035	-0.01715	0.00149	-0.00251	-0.0043
997.626	-0.004	-0.01352	-0.01546	-0.00832	-0.00997	-0.01665	0.00185	-0.00228	-0.00395
996.939	-0.00392	-0.0131	-0.01498	-0.0081	-0.0096	-0.01617	0.00221	-0.00206	-0.00362
996.254	-0.00385	-0.01266	-0.01449	-0.00792	-0.00924	-0.01573	0.00253	-0.00189	-0.00331
995.57	-0.00379	-0.01223	-0.01401	-0.00774	-0.00889	-0.01529	0.00285	-0.00171	-0.003
994.886	-0.00369	-0.01178	-0.01351	-0.00753	-0.00852	-0.01486	0.00316	-0.00151	-0.00269
994.204	-0.00349	-0.01128	-0.01299	-0.00724	-0.00811	-0.0144	0.00347	-0.00123	-0.00238
993.522	-0.00331	-0.01078	-0.01248	-0.00696	-0.00771	-0.01396	0.00377	-0.000958658	-0.00207
992.842	-0.00304	-0.01023	-0.01192	-0.0066	-0.00728	-0.01348	0.00408	-0.000644984	-0.00175
992.162	-0.00268	-0.00962	-0.01131	-0.00615	-0.00681	-0.01296	0.00439	-0.000280768	-0.00143
991.483	-0.00233	-0.00903	-0.0107	-0.0057	-0.00634	-0.01246	0.0047	7.69374e-05	-0.00112
990.805	-0.00192	-0.00839	-0.01003	-0.00522	-0.0059	-0.0119	0.00499	0.0003911	-0.000837114
990.128	-0.00148	-0.00774	-0.00932	-0.00471	-0.00547	-0.01133	0.00525	0.000674688	-0.000580361
989.452	-0.00104	-0.0071	-0.00863	-0.00421	-0.00505	-0.01076	0.00552	0.0009557	-0.00032738
988.777	-0.000600476	-0.00647	-0.00789	-0.00373	-0.00468	-0.01016	0.00573	0.00115	-0.000120182
988.103	-0.000159519	-0.00586	-0.00715	-0.00325	-0.00434	-0.00957	0.00592	0.00131	7.02303e-05
987.43	0.000271154	-0.00526	-0.00643	-0.00279	-0.00401	-0.00898	0.00611	0.00147	0.000258853
986.758	0.000772695	-0.00464	-0.00568	-0.00225	-0.00361	-0.00839	0.00633	0.00165	0.000449676
986.086	0.00127	-0.00402	-0.00495	-0.00172	-0.00322	-0.00781	0.00655	0.00183	0.000637705
985.416	0.00177	-0.00341	-0.00423	-0.00119	-0.00283	-0.00724	0.00677	0.002	0.000823935
984.746	0.00236	-0.00272	-0.00351	-0.000543904	-0.00231	-0.00667	0.00706	0.00224	0.00103
984.078	0.00294	-0.00205	-0.0028	9.56509e-05	-0.00179	-0.00612	0.00734	0.00248	0.00124
983.41	0.0035	-0.00139	-0.00211	0.000719025	-0.00129	-0.00558	0.00762	0.00271	0.00144
982.743	0.00403	-0.000790419	-0.00149	0.00131	-0.00078687	-0.00511	0.00788	0.0029	0.00163
982.077	0.00455	-0.000199101	-0.000870195	0.00188	-0.000294242	-0.00464	0.00813	0.00309	0.00182
981.402	0.00499	0.000303904	-0.000319295	0.00237	0.000141021	-0.00422	0.00836	0.00324	0.00199
980.738	0.00532	0.000664997	0.000144618	0.00272	0.000507078	-0.00388	0.00855	0.00335	0.00217
980.075	0.00564	0.00102	0.000599313	0.00306	0.000865688	-0.00353	0.00873	0.00346	0.00235
979.413	0.0059	0.00132	0.001	0.00332	0.00118	-0.00322	0.00891	0.00357	0.00253
978.751	0.00606	0.00155	0.00131	0.00344	0.00143	-0.00294	0.00906	0.00368	0.0027
978.091	0.00621	0.00176	0.00162	0.00356	0.00167	-0.00267	0.00922	0.00379	0.00288
977.431	0.00633	0.002	0.0019	0.00363	0.00187	-0.00242	0.00934	0.00389	0.00302
976.772	0.0064	0.00226	0.00215	0.00363	0.00203	-0.00219	0.00942	0.00398	0.00312
976.114	0.00647	0.00251	0.00239	0.00362	0.00217	-0.00196	0.00949	0.00406	0.00323
975.457	0.00654	0.00279	0.00265	0.00359	0.00228	-0.00176	0.00951	0.00409	0.00326
974.801	0.00662	0.00308	0.00292	0.00355	0.00236	-0.00158	0.00948	0.00408	0.00323
974.146	0.00668	0.00336	0.00319	0.00351	0.00243	-0.0014	0.00945	0.00406	0.0032
973.492	0.00679	0.00363	0.00348	0.00352	0.00252	-0.00122	0.00942	0.00405	0.00314
972.838	0.00693	0.00388	0.0038	0.00356	0.00262	-0.00104	0.00939	0.00404	0.00307
972.186	0.00706	0.00412	0.00411	0.0036	0.00272	-0.000856633	0.00937	0.00403	0.00299
971.534	0.00723	0.00435	0.00442	0.00373	0.00289	-0.000652091	0.0094	0.00408	0.00295
970.883	0.00743	0.00457	0.00473	0.00392	0.0031	-0.00043395	0.00947	0.00417	0.00293
970.233	0.00762	0.00478	0.00503	0.0041	0.00331	-0.00021806	0.00954	0.00425	0.0029
969.584	0.00778	0.00499	0.00529	0.00433	0.00353	-1.1274e-05	0.00962	0.00433	0.0029
968.936	0.00792	0.00521	0.00552	0.00458	0.00377	0.000190457	0.00972	0.0044	0.00291
968.289	0.00806	0.00542	0.00575	0.00483	0.00399	0.000389241	0.00982	0.00447	0.00291
967.642	0.00815	0.00561	0.00591	0.00507	0.00417	0.000581081	0.0099	0.00446	0.00293
966.996	0.00822	0.0058	0.00604	0.00531	0.00432	0.000767991	0.00997	0.00442	0.00295
966.352	0.00828	0.00598	0.00617	0.00554	0.00447	0.000952982	0.01003	0.00438	0.00297
965.708	0.00835	0.00615	0.00627	0.00577	0.00458	0.00116	0.0101	0.00433	0.00301
965.065	0.00843	0.00632	0.00636	0.006	0.00467	0.00136	0.01015	0.00426	0.00306
964.422	0.00851	0.00648	0.00644	0.00623	0.00475	0.00157	0.01021	0.00419	0.00311
963.781	0.0086	0.00665	0.00652	0.00642	0.00481	0.00174	0.01024	0.00414	0.00316
963.141	0.0087	0.00681	0.0066	0.0066	0.00485	0.0019	0.01026	0.00409	0.0032
962.492	0.00878	0.00694	0.00666	0.00675	0.00487	0.00205	0.01026	0.00404	0.00323
961.853	0.00878	0.00704	0.00671	0.00681	0.00483	0.00212	0.01021	0.00397	0.00323
961.215	0.00875	0.00711	0.00673	0.00681	0.00476	0.00215	0.01013	0.0039	0.00321
960.578	0.0087	0.00718	0.00676	0.00682	0.00469	0.00218	0.01004	0.00384	0.0032
959.942	0.0085	0.00712	0.00669	0.0067	0.00454	0.00214	0.00989	0.00376	0.00318
959.306	0.00822	0.007	0.00657	0.00652	0.00435	0.00207	0.0097	0.00369	0.00317
958.672	0.00795	0.00687	0.00645	0.00634	0.00417	0.00201	0.00951	0.00362	0.00315
958.038	0.00759	0.00664	0.00626	0.00612	0.00396	0.00192	0.0093	0.00357	0.00314
957.405	0.00718	0.00636	0.00601	0.00587	0.00372	0.00183	0.00907	0.00353	0.00315
956.773	0.00678	0.00607	0.00577	0.00563	0.00349	0.00174	0.00885	0.0035	0.00315
956.142	0.00639	0.00578	0.00554	0.00539	0.00326	0.00164	0.00862	0.00345	0.00311
955.511	0.00601	0.00549	0.00531	0.00515	0.00303	0.00153	0.00841	0.0034	0.00305
954.882	0.00564	0.0052	0.00508	0.0049	0.00279	0.00142	0.00819	0.00335	0.00299
954.253	0.00532	0.00497	0.0049	0.00468	0.00259	0.00132	0.00801	0.00325	0.00288
953.625	0.00504	0.00478	0.00477	0.00447	0.00241	0.00123	0.00785	0.00311	0.00274
952.998	0.00477	0.0046	0.00464	0.00427	0.00223	0.00114	0.0077	0.00297	0.00259
952.372	0.00456	0.00447	0.00456	0.00411	0.00211	0.00108	0.00761	0.00281	0.00246
951.746	0.00441	0.0044	0.00452	0.00401	0.00204	0.00107	0.00759	0.00264	0.00235
951.122	0.00427	0.00433	0.00448	0.00391	0.00198	0.00105	0.00758	0.00247	0.00224
950.498	0.00418	0.00429	0.00445	0.00384	0.00195	0.00107	0.00761	0.00232	0.00218
949.875	0.00414	0.00429	0.00445	0.00383	0.00196	0.00115	0.00772	0.00221	0.00219
949.253	0.00411	0.0043	0.00445	0.00382	0.00196	0.00122	0.00782	0.0021	0.0022
948.632	0.00408	0.00429	0.00444	0.0038	0.00196	0.0013	0.00791	0.00201	0.00224
948.011	0.00405	0.00426	0.00442	0.00376	0.00191	0.00138	0.00797	0.00196	0.00231
947.391	0.00402	0.00423	0.0044	0.00372	0.00186	0.00147	0.00802	0.00192	0.00239
946.772	0.00399	0.00418	0.00438	0.00368	0.0018	0.00156	0.00805	0.00188	0.00245
946.154	0.0039	0.00406	0.00432	0.0036	0.00169	0.00164	0.00797	0.00188	0.00251
945.537	0.00382	0.00394	0.00427	0.00352	0.00158	0.00172	0.0079	0.00188	0.00256
944.921	0.00373	0.00382	0.00421	0.00344	0.00148	0.0018	0.00782	0.00188	0.00261
944.296	0.00361	0.00369	0.0041	0.0034	0.00144	0.00189	0.00768	0.00191	0.00262
943.681	0.00351	0.00358	0.00401	0.00338	0.00141	0.00199	0.00755	0.00196	0.00264
943.067	0.00341	0.00347	0.00392	0.00335	0.00138	0.00209	0.00742	0.002	0.00266
942.454	0.00331	0.00343	0.00379	0.00335	0.0014	0.00216	0.00729	0.00202	0.00265
941.841	0.0032	0.0034	0.00367	0.00335	0.00142	0.00221	0.00716	0.00205	0.00263
941.23	0.0031	0.00337	0.00355	0.00335	0.00144	0.00227	0.00704	0.00207	0.00262
940.619	0.00291	0.0033	0.00343	0.00328	0.00137	0.00223	0.00689	0.00202	0.00256
940.009	0.0027	0.00322	0.00332	0.00319	0.00128	0.00216	0.00674	0.00195	0.00248
939.399	0.00248	0.00315	0.00321	0.0031	0.00118	0.00208	0.0066	0.00187	0.00241
938.791	0.00219	0.00297	0.00314	0.00295	0.00102	0.00196	0.00645	0.00176	0.00231
938.183	0.00185	0.00273	0.00309	0.00277	0.000820185	0.00179	0.0063	0.00163	0.0022
937.576	0.0015	0.00248	0.00303	0.00259	0.000616977	0.00163	0.00614	0.00149	0.0021
936.97	0.00116	0.00221	0.003	0.0024	0.0004353	0.00148	0.00601	0.00136	0.00198
936.365	0.000824111	0.0019	0.00299	0.00221	0.000284974	0.00135	0.0059	0.00124	0.00186
935.76	0.000482345	0.00158	0.00298	0.00202	0.000132875	0.00122	0.00579	0.00112	0.00173
935.156	0.000162355	0.00129	0.00295	0.00183	-2.06862e-06	0.0011	0.00569	0.001	0.00161
934.553	-7.88578e-05	0.0011	0.00292	0.00167	-7.3854e-05	0.00104	0.00561	0.000893577	0.00147
933.951	-0.000325236	0.000895478	0.00288	0.0015	-0.00014847	0.000980762	0.00552	0.00078506	0.00133
933.35	-0.000572585	0.000694563	0.00284	0.00134	-0.000224826	0.00091776	0.00544	0.000676993	0.0012
932.749	-0.000728607	0.000649331	0.00277	0.00123	-0.00029777	0.000903787	0.00537	0.000589412	0.00109
932.149	-0.000889965	0.000597075	0.0027	0.00112	-0.000372146	0.000886956	0.0053	0.000501348	0.000984996
931.55	-0.00106	0.000540169	0.00262	0.000999896	-0.000449742	0.000867424	0.00523	0.000412853	0.000880182
930.951	-0.00113	0.000549939	0.00254	0.000980873	-0.000510388	0.000893317	0.00518	0.000388957	0.00084907
930.354	-0.00118	0.000568778	0.00245	0.000978695	-0.000568861	0.000926799	0.00515	0.000378714	0.000833661
929.757	-0.00125	0.000583036	0.00236	0.000973612	-0.000629969	0.000958013	0.00511	0.000367168	0.00081695
929.161	-0.00126	0.000597002	0.00227	0.00101	-0.000642556	0.00102	0.00509	0.000399348	0.000846926
928.565	-0.00123	0.000609954	0.00218	0.00109	-0.000622466	0.0011	0.00507	0.000459294	0.00090759
927.971	-0.00121	0.000618065	0.00208	0.00115	-0.000605612	0.00117	0.00505	0.000518019	0.00096593
927.377	-0.0012	0.000611466	0.002	0.00121	-0.000573925	0.00125	0.00503	0.000575534	0.00104
926.775	-0.00122	0.000563105	0.00192	0.00122	-0.00052826	0.00133	0.005	0.000625846	0.00114
926.183	-0.00122	0.000529258	0.00185	0.00124	-0.000471808	0.00141	0.00497	0.000681969	0.00124
925.592	-0.00123	0.000487714	0.00178	0.00126	-0.00041854	0.0015	0.00495	0.000734861	0.00134
925.001	-0.00127	0.000407447	0.00179	0.00124	-0.000380471	0.00157	0.00497	0.000771521	0.00147
924.411	-0.00132	0.000325311	0.0018	0.00121	-0.000344701	0.00165	0.00498	0.000805907	0.00159
923.822	-0.00137	0.000239276	0.0018	0.00118	-0.000312246	0.00172	0.00499	0.00084102	0.00172
923.233	-0.00143	0.000130255	0.00181	0.00115	-0.000294172	0.00176	0.00503	0.00086183	0.00182
922.645	-0.00149	1.42966e-05	0.00183	0.00113	-0.00028145	0.0018	0.00508	0.000879348	0.00191
922.058	-0.00156	-0.000104575	0.00184	0.0011	-0.000271079	0.00184	0.00513	0.000896561	0.00201
921.472	-0.00167	-0.000240199	0.00178	0.00104	-0.000288972	0.00182	0.00514	0.000867491	0.00205
920.887	-0.00181	-0.000389352	0.00166	0.00096142	-0.000329007	0.00177	0.00512	0.000802164	0.00205
920.302	-0.00195	-0.000540748	0.00154	0.000879651	-0.000370031	0.00172	0.0051	0.00073561	0.00205
919.718	-0.00212	-0.000705999	0.00138	0.000763177	-0.00043683	0.00164	0.00505	0.000644877	0.00204
919.135	-0.00235	-0.000906654	0.00113	0.000552318	-0.000570152	0.0015	0.00493	0.000485025	0.00196
918.552	-0.00258	-0.00111	0.000877342	0.000341439	-0.00070471	0.00136	0.0048	0.000325121	0.00189
917.97	-0.00281	-0.00131	0.00062663	0.000131936	-0.000838195	0.00122	0.00468	0.000167238	0.00182
917.389	-0.00304	-0.00153	0.000409466	-0.000122782	-0.00102	0.0011	0.00452	4.94516e-05	0.00174
916.809	-0.00327	-0.00175	0.000195327	-0.00037732	-0.00121	0.000975271	0.00436	-6.41677e-05	0.00165
916.229	-0.00349	-0.00197	-1.72828e-05	-0.000629252	-0.0014	0.000853609	0.0042	-0.000177537	0.00157
915.65	-0.00368	-0.00215	-0.00014393	-0.000828226	-0.00159	0.000771855	0.00404	-0.000211599	0.00149
915.072	-0.00384	-0.00231	-0.000221149	-0.000994846	-0.00177	0.000714247	0.00389	-0.000199273	0.00141
914.495	-0.004	-0.00247	-0.000296568	-0.00116	-0.00195	0.000657961	0.00373	-0.000187506	0.00133
913.918	-0.00414	-0.00261	-0.000348845	-0.00129	-0.00212	0.000612163	0.00357	-0.000167248	0.00126
913.342	-0.00426	-0.00267	-0.000351705	-0.00136	-0.00227	0.000589984	0.00339	-0.000129462	0.00119
912.767	-0.00437	-0.00274	-0.000351898	-0.00143	-0.00241	0.000568548	0.00322	-9.21076e-05	0.00112
912.192	-0.00447	-0.0028	-0.000348259	-0.00149	-0.00254	0.000548928	0.00305	-5.41677e-05	0.00105
911.619	-0.00452	-0.0028	-0.000333642	-0.0015	-0.00259	0.000570197	0.00289	-8.16186e-05	0.00103
911.046	-0.00457	-0.00279	-0.000315989	-0.00151	-0.00262	0.000594377	0.00274	-0.000111461	0.00101
910.473	-0.00461	-0.00277	-0.00029429	-0.00151	-0.00266	0.000619464	0.00259	-0.000140702	0.001
909.902	-0.00458	-0.00273	-0.000247524	-0.00146	-0.00262	0.000692472	0.0025	-0.000180336	0.00104
909.322	-0.00452	-0.00269	-0.000195019	-0.0014	-0.00254	0.000790926	0.00244	-0.000232462	0.0011
908.752	-0.00443	-0.00263	-0.000126268	-0.00132	-0.00245	0.000899689	0.00238	-0.000277917	0.00117
908.183	-0.00433	-0.00256	-4.77557e-05	-0.00122	-0.00234	0.00102	0.00235	-0.000310836	0.00124
907.614	-0.00417	-0.00246	5.53196e-05	-0.00108	-0.0022	0.00116	0.00237	-0.000296267	0.00132
907.046	-0.00401	-0.00236	0.000161783	-0.000925311	-0.00205	0.00131	0.0024	-0.000281234	0.0014
906.479	-0.00384	-0.00225	0.00026938	-0.000773438	-0.00191	0.00146	0.00242	-0.000265791	0.00148
905.912	-0.00372	-0.00212	0.000351839	-0.000638869	-0.0018	0.00158	0.00247	-0.000220987	0.00152
905.346	-0.00362	-0.00198	0.000428855	-0.000506859	-0.00169	0.0017	0.00251	-0.000167879	0.00155
904.781	-0.00351	-0.00183	0.00050808	-0.000374704	-0.00159	0.00182	0.00256	-0.000115534	0.00158
904.216	-0.00343	-0.00169	0.000578176	-0.00026768	-0.0015	0.00194	0.00261	-7.00097e-05	0.0016
903.653	-0.0034	-0.00155	0.00063576	-0.000196115	-0.00146	0.00204	0.00266	-3.33795e-05	0.00161
903.089	-0.00337	-0.00141	0.000693463	-0.000124311	-0.00141	0.00215	0.00272	3.29457e-06	0.00162
902.527	-0.00334	-0.00126	0.000750888	-5.2606e-05	-0.00136	0.00225	0.00277	3.89364e-05	0.00162
901.965	-0.00332	-0.00119	0.00082564	-1.53319e-05	-0.00136	0.00233	0.00283	5.14709e-05	0.00163
901.404	-0.00329	-0.00111	0.000901384	2.02368e-05	-0.00136	0.00241	0.00288	6.28459e-05	0.00162
900.844	-0.00326	-0.00103	0.000974747	5.57811e-05	-0.00136	0.00249	0.00293	7.49852e-05	0.00162
900.284	-0.00323	-0.001	0.00104	6.50535e-05	-0.00139	0.00252	0.00295	7.28383e-05	0.00162
899.726	-0.00319	-0.001	0.00108	5.2806e-05	-0.00143	0.00251	0.00295	6.0347e-05	0.00161
899.167	-0.00314	-0.00101	0.00113	3.98544e-05	-0.00148	0.00249	0.00294	4.74736e-05	0.0016
898.61	-0.0031	-0.00102	0.00117	2.00182e-05	-0.00153	0.00247	0.00293	3.31733e-05	0.0016
898.053	-0.00307	-0.00106	0.00115	-6.28317e-05	-0.00156	0.00238	0.00289	9.41581e-06	0.0016
897.497	-0.00303	-0.00111	0.00113	-0.000145787	-0.00161	0.00229	0.00284	-1.3822e-05	0.00161
896.941	-0.003	-0.00115	0.0011	-0.000229909	-0.00165	0.0022	0.0028	-3.65569e-05	0.00162
896.387	-0.00296	-0.0012	0.00107	-0.000309228	-0.00164	0.00214	0.00276	-3.57997e-05	0.00163
895.833	-0.00293	-0.00125	0.00102	-0.000386764	-0.00161	0.0021	0.00272	-2.05627e-05	0.00165
895.279	-0.00291	-0.0013	0.000973102	-0.000465499	-0.00157	0.00205	0.00268	-5.8468e-06	0.00166
894.726	-0.00289	-0.00136	0.000930205	-0.000528383	-0.00154	0.00202	0.00264	1.23572e-05	0.00167
894.174	-0.00288	-0.00139	0.000921645	-0.000500383	-0.00148	0.00207	0.00256	4.90476e-05	0.00165
893.623	-0.00288	-0.00144	0.000911507	-0.000473427	-0.00142	0.00211	0.00249	8.62383e-05	0.00163
893.064	-0.0029	-0.00149	0.000889383	-0.000459508	-0.00137	0.00215	0.00241	0.000116638	0.0016
892.514	-0.00292	-0.0015	0.000908325	-0.000386444	-0.00137	0.00222	0.00231	0.000118857	0.00159
891.965	-0.00296	-0.00149	0.000943914	-0.000287245	-0.00139	0.0023	0.00219	0.000103594	0.00157
891.417	-0.003	-0.00148	0.000977209	-0.000190869	-0.00141	0.00238	0.00207	8.78505e-05	0.00156
890.869	-0.00304	-0.00147	0.00102	-9.92505e-05	-0.00144	0.00246	0.00195	6.76387e-05	0.00156
890.321	-0.00306	-0.00138	0.00108	-3.53638e-05	-0.00151	0.00255	0.00187	1.89557e-05	0.00163
889.775	-0.00308	-0.00129	0.00115	2.68213e-05	-0.00157	0.00264	0.00179	-2.91968e-05	0.00169
889.229	-0.0031	-0.00121	0.00121	8.83251e-05	-0.00164	0.00273	0.00171	-7.68189e-05	0.00176
888.683	-0.00306	-0.00109	0.00128	0.000124158	-0.00165	0.00282	0.00168	-9.59128e-05	0.00183
888.139	-0.003	-0.000942981	0.00134	0.000143325	-0.00163	0.00292	0.00168	-9.74819e-05	0.00191
887.595	-0.00294	-0.000800845	0.0014	0.000161823	-0.00161	0.00301	0.00168	-9.85308e-05	0.00199
887.052	-0.00287	-0.000661271	0.00146	0.00017965	-0.00158	0.0031	0.00169	-9.60644e-05	0.00206
886.509	-0.00278	-0.000529292	0.00146	0.000205771	-0.00143	0.00314	0.0017	-4.91005e-05	0.00203
885.967	-0.0027	-0.000399856	0.00146	0.00023123	-0.00129	0.00318	0.00172	-2.62419e-06	0.002
885.426	-0.00261	-0.000273004	0.00145	0.000254985	-0.00115	0.00323	0.00174	4.43417e-05	0.00198
884.885	-0.00255	-0.000173708	0.00142	0.000281057	-0.000978627	0.00323	0.00173	9.58008e-05	0.00192
884.345	-0.00253	-0.00010093	0.00136	0.000308472	-0.000787659	0.00319	0.0017	0.000152757	0.00183
883.806	-0.00251	-2.96783e-05	0.00129	0.000335214	-0.000598716	0.00315	0.00167	0.000209198	0.00175
883.267	-0.00248	4.00929e-05	0.00123	0.000361317	-0.000411777	0.00311	0.00165	0.000264128	0.00167
882.729	-0.00253	7.24121e-05	0.0012	0.000371797	-0.00027583	0.00306	0.0016	0.000326547	0.00162
882.192	-0.00258	0.00010129	0.00117	0.000381656	-0.000143878	0.00301	0.00154	0.000388448	0.00158
881.655	-0.00263	0.00012977	0.00115	0.000390924	-1.28998e-05	0.00296	0.00149	0.000450836	0.00154
881.119	-0.00269	0.000140842	0.00114	0.000395585	6.60882e-05	0.00294	0.00144	0.000504698	0.00151
880.584	-0.00278	0.000121557	0.00118	0.000390679	5.1115e-05	0.00296	0.00142	0.000544945	0.0015
880.049	-0.00287	0.000101916	0.00121	0.000386198	3.71723e-05	0.00298	0.00139	0.000585067	0.0015
879.515	-0.00296	8.19347e-05	0.00124	0.000382152	2.22637e-05	0.003	0.00136	0.000624862	0.0015
878.982	-0.00304	2.26305e-05	0.00125	0.000372549	-9.16065e-05	0.00306	0.00135	0.00061763	0.0015
878.449	-0.00311	-4.89904e-05	0.00125	0.000360388	-0.000240443	0.00312	0.00134	0.000594161	0.00149
877.917	-0.00318	-0.000120884	0.00125	0.000349699	-0.000387224	0.00319	0.00133	0.000570962	0.00149
877.378	-0.00326	-0.000204209	0.00124	0.000328875	-0.000544906	0.00325	0.0013	0.000539873	0.00148
876.847	-0.00326	-0.000265487	0.00119	0.000335245	-0.00071549	0.00327	0.00127	0.000489433	0.00149
876.317	-0.00326	-0.000326912	0.00114	0.000341164	-0.000884965	0.0033	0.00123	0.000439464	0.00151
875.787	-0.00326	-0.000387434	0.00109	0.000347664	-0.00105	0.00333	0.0012	0.000389864	0.00152
875.258	-0.00325	-0.000423945	0.00106	0.000357821	-0.00119	0.00332	0.00115	0.000355353	0.00154
874.73	-0.00324	-0.000435377	0.00104	0.000372678	-0.00128	0.00326	0.0011	0.000336631	0.00158
874.202	-0.00322	-0.000446658	0.00102	0.000388282	-0.00138	0.00321	0.00104	0.000318201	0.00162
873.675	-0.0032	-0.000456679	0.00099671	0.00040371	-0.00147	0.00316	0.000987632	0.000299978	0.00166
873.149	-0.00326	-0.000467359	0.0009995	0.000351012	-0.0015	0.00307	0.000910891	0.000280466	0.00168
872.623	-0.00334	-0.000477591	0.00101	0.000286266	-0.00151	0.00297	0.000828985	0.00026088	0.00171
872.098	-0.00342	-0.000487298	0.00101	0.000222519	-0.00153	0.00287	0.000747931	0.000241721	0.00173
871.574	-0.00351	-0.000504377	0.00101	0.000140844	-0.00154	0.00278	0.000660759	0.000213706	0.00174
871.05	-0.00369	-0.000563773	0.000963848	-3.57272e-05	-0.00154	0.0027	0.000542477	0.000139429	0.00172
870.527	-0.00387	-0.000621391	0.000916079	-0.000211128	-0.00154	0.00262	0.000425114	6.5904e-05	0.0017
870.004	-0.00404	-0.000678155	0.000870405	-0.000383307	-0.00154	0.00254	0.000308689	-6.86202e-06	0.00168
869.482	-0.0042	-0.000761991	0.000795886	-0.000552216	-0.00155	0.0025	0.000197223	-8.8063e-05	0.00164
868.961	-0.00435	-0.000874846	0.000692568	-0.000717822	-0.00159	0.00249	9.17261e-05	-0.000178199	0.0016
868.44	-0.00449	-0.000986639	0.000591521	-0.000882069	-0.00163	0.00248	-1.27779e-05	-0.000267559	0.00156
867.92	-0.00463	-0.0011	0.000492787	-0.00104	-0.00166	0.00248	-0.000116279	-0.000355943	0.00151
867.4	-0.00471	-0.00123	0.000413435	-0.00113	-0.00169	0.0025	-0.000195752	-0.00039894	0.00147
866.882	-0.00476	-0.00138	0.000342498	-0.00119	-0.00173	0.00252	-0.000267195	-0.000428656	0.00142
866.363	-0.00481	-0.00152	0.000274067	-0.00124	-0.00176	0.00255	-0.000338571	-0.000457773	0.00137
865.846	-0.00486	-0.00166	0.000209193	-0.0013	-0.00179	0.00257	-0.000409872	-0.000482093	0.00132
865.329	-0.00485	-0.00178	0.000179986	-0.00132	-0.00179	0.00256	-0.000497056	-0.000439094	0.00127
864.813	-0.00484	-0.00189	0.000152521	-0.00134	-0.00179	0.00254	-0.000584105	-0.000396175	0.00121
864.297	-0.00483	-0.002	0.000127906	-0.00136	-0.00179	0.00253	-0.000668986	-0.000353121	0.00115
863.782	-0.00481	-0.00207	9.92854e-05	-0.0014	-0.00179	0.00252	-0.000765644	-0.000303207	0.0011
863.267	-0.00477	-0.00207	5.97477e-05	-0.00148	-0.0018	0.00249	-0.000885061	-0.00023943	0.00104
862.753	-0.00473	-0.00207	2.34412e-05	-0.00156	-0.0018	0.00247	-0.001	-0.000175663	0.000991066
862.232	-0.0047	-0.00207	-1.79844e-05	-0.00164	-0.00181	0.00244	-0.00113	-0.000115892	0.000934896
861.72	-0.00464	-0.00201	-4.74225e-05	-0.00173	-0.00183	0.00245	-0.00124	-7.38846e-05	0.000892505
861.208	-0.00458	-0.00191	-7.33271e-05	-0.00182	-0.00187	0.00247	-0.00134	-4.78514e-05	0.000857832
860.696	-0.00452	-0.0018	-9.56552e-05	-0.00192	-0.00191	0.0025	-0.00145	-2.14927e-05	0.000823469
860.185	-0.00445	-0.00169	-0.000115367	-0.002	-0.00194	0.00252	-0.00155	5.40113e-06	0.00078922
859.675	-0.00435	-0.00157	-9.45234e-05	-0.00203	-0.00197	0.00256	-0.00163	-1.51939e-05	0.000756268
859.166	-0.00425	-0.00145	-6.21717e-05	-0.00205	-0.00199	0.0026	-0.0017	-4.64791e-05	0.000723823
858.657	-0.00415	-0.00133	-2.74685e-05	-0.00206	-0.00201	0.00264	-0.00177	-7.68911e-05	0.00069167
858.148	-0.00404	-0.0012	1.14006e-05	-0.00207	-0.00203	0.00268	-0.00184	-0.000107465	0.000659508
857.64	-0.00387	-0.0011	9.11974e-05	-0.00197	-0.00199	0.00268	-0.00188	-0.000172643	0.00062223
857.133	-0.00369	-0.001	0.000172629	-0.00186	-0.00195	0.00268	-0.00191	-0.000236978	0.000585234
856.626	-0.00351	-0.000897239	0.000255357	-0.00176	-0.00191	0.00269	-0.00194	-0.00030053	0.000548515
856.12	-0.00332	-0.00078848	0.00035401	-0.00163	-0.00185	0.0027	-0.00197	-0.000362165	0.00051597
855.615	-0.00309	-0.000661521	0.000504185	-0.00142	-0.00175	0.0027	-0.00195	-0.000419253	0.000497695
855.11	-0.00286	-0.000534852	0.000653462	-0.00122	-0.00165	0.0027	-0.00193	-0.000475868	0.000479586
854.606	-0.00263	-0.000407988	0.000802399	-0.00101	-0.00156	0.00271	-0.00191	-0.00053189	0.000461634
854.102	-0.00241	-0.000263427	0.00098357	-0.000774536	-0.00145	0.00273	-0.00188	-0.000569594	0.000459635
853.599	-0.00221	-9.56363e-05	0.00121	-0.000502968	-0.00134	0.00279	-0.00182	-0.000580747	0.000481291
853.097	-0.00201	7.09216e-05	0.00144	-0.000232502	-0.00123	0.00284	-0.00176	-0.000591822	0.000502792
852.595	-0.00182	0.000233833	0.00166	3.35605e-05	-0.00112	0.0029	-0.0017	-0.000602981	0.000524136
852.094	-0.00165	0.000397731	0.00188	0.000304957	-0.00103	0.00297	-0.00165	-0.00058028	0.000564918
851.593	-0.0015	0.000560307	0.0021	0.000578461	-0.00095667	0.00306	-0.00161	-0.000531967	0.000620434
851.093	-0.00136	0.000719313	0.00232	0.000847895	-0.0008862	0.00315	-0.00156	-0.000484281	0.000675581
850.593	-0.00122	0.00087456	0.00253	0.00111	-0.000817943	0.00324	-0.00151	-0.000437252	0.000730255
850.094	-0.00107	0.00102	0.00267	0.00133	-0.000780986	0.0033	-0.0015	-0.000365306	0.000790448
849.596	-0.000925469	0.00117	0.00279	0.00153	-0.000757361	0.00336	-0.0015	-0.000283952	0.00085246
849.098	-0.000784423	0.00131	0.00291	0.00172	-0.000735085	0.0034	-0.0015	-0.000203598	0.000914083
848.601	-0.000646699	0.00145	0.00302	0.00191	-0.000714135	0.00345	-0.00151	-0.000124142	0.000975214
848.104	-0.000513177	0.00158	0.00306	0.00201	-0.000673454	0.00344	-0.00155	-4.06679e-05	0.00103
847.601	-0.000389928	0.00171	0.00307	0.00207	-0.000635345	0.00341	-0.0016	3.94394e-05	0.00108
847.106	-0.000261326	0.00184	0.00309	0.00215	-0.000592969	0.00338	-0.00165	0.000122	0.00113
846.611	-0.000136342	0.00197	0.00311	0.00222	-0.000551582	0.00335	-0.0017	0.000203742	0.00119
846.117	-6.87529e-05	0.00208	0.00309	0.00223	-0.000438084	0.00333	-0.00176	0.000279181	0.00124
845.623	-6.29073e-06	0.00219	0.00307	0.00224	-0.000322341	0.0033	-0.00182	0.000353553	0.0013
845.13	5.52941e-05	0.0023	0.00304	0.00225	-0.000208236	0.00328	-0.00188	0.000427282	0.00136
844.637	0.000114265	0.0024	0.00302	0.00226	-9.36383e-05	0.00325	-0.00194	0.0004994	0.00141
844.145	0.000146848	0.0025	0.00303	0.00229	6.25579e-05	0.00331	-0.00198	0.000554129	0.00148
843.654	0.000178259	0.0026	0.00305	0.00231	0.000216456	0.00337	-0.00202	0.000608494	0.00154
843.163	0.000209696	0.0027	0.00307	0.00234	0.000369155	0.00343	-0.00206	0.000662319	0.00161
842.673	0.000251303	0.0028	0.00309	0.00237	0.000517719	0.00349	-0.00209	0.000712715	0.00167
842.183	0.000365197	0.00294	0.00321	0.00244	0.000638202	0.00362	-0.00211	0.000740494	0.0017
841.694	0.000479444	0.00308	0.00332	0.00251	0.000758631	0.00375	-0.00213	0.000768058	0.00173
841.206	0.000592106	0.00323	0.00344	0.00258	0.000879038	0.00388	-0.00215	0.000795619	0.00176
840.718	0.00072616	0.00337	0.00356	0.00266	0.000989402	0.00401	-0.00217	0.000821462	0.00178
840.23	0.000962571	0.00357	0.00371	0.00277	0.00107	0.00414	-0.00218	0.000840782	0.00175
839.743	0.0012	0.00376	0.00386	0.00288	0.00114	0.00426	-0.00219	0.000860071	0.00172
839.257	0.00143	0.00395	0.00402	0.00298	0.00121	0.00439	-0.00221	0.000879213	0.00168
838.771	0.00168	0.00414	0.00416	0.0031	0.0013	0.00451	-0.00222	0.000905987	0.00165
838.286	0.00199	0.00434	0.0043	0.00326	0.0014	0.00461	-0.00221	0.000960272	0.00163
837.802	0.0023	0.00454	0.00444	0.00342	0.0015	0.0047	-0.0022	0.00101	0.00161
837.318	0.00261	0.00474	0.00457	0.00357	0.0016	0.0048	-0.0022	0.00107	0.00158
836.834	0.00292	0.00493	0.00471	0.00375	0.00172	0.00489	-0.00218	0.00113	0.00158
836.351	0.00327	0.00512	0.00489	0.00398	0.00187	0.005	-0.00214	0.00124	0.00162
835.869	0.00362	0.0053	0.00506	0.00421	0.00203	0.0051	-0.00209	0.00135	0.00167
835.387	0.00397	0.00549	0.00523	0.00444	0.00218	0.0052	-0.00205	0.00145	0.00171
834.906	0.00431	0.00567	0.00541	0.00468	0.00234	0.00531	-0.002	0.00156	0.00177
834.425	0.00464	0.00588	0.00562	0.00496	0.00249	0.00546	-0.00195	0.00166	0.00183
833.945	0.00498	0.00608	0.00584	0.00524	0.00263	0.0056	-0.00191	0.00176	0.0019
833.465	0.00531	0.00628	0.00605	0.00551	0.00278	0.00575	-0.00186	0.00186	0.00196
832.979	0.00561	0.00649	0.00624	0.00577	0.00292	0.00588	-0.00182	0.00194	0.00202
832.501	0.00588	0.00673	0.00641	0.00602	0.00305	0.006	-0.00181	0.00197	0.00206
832.023	0.00614	0.00698	0.00657	0.00626	0.00318	0.00611	-0.00179	0.00199	0.0021
831.546	0.00639	0.00722	0.00673	0.0065	0.00331	0.00623	-0.00178	0.00202	0.00214
831.069	0.00664	0.00746	0.00687	0.00673	0.00345	0.00632	-0.00177	0.00203	0.00217
830.592	0.00684	0.00771	0.00697	0.00689	0.00361	0.00633	-0.00177	0.00197	0.00221
830.117	0.00705	0.00796	0.00706	0.00706	0.00376	0.00634	-0.00178	0.00192	0.00225
829.641	0.00725	0.0082	0.00716	0.00722	0.00392	0.00635	-0.00178	0.00186	0.00229
829.167	0.00744	0.00842	0.00725	0.00737	0.00407	0.00634	-0.00179	0.00181	0.00233
828.693	0.00761	0.00856	0.00734	0.00747	0.00421	0.00627	-0.0018	0.00172	0.00239
828.219	0.00778	0.00869	0.00743	0.00756	0.00435	0.00619	-0.00182	0.00164	0.00244
827.746	0.00794	0.00883	0.00752	0.00766	0.00449	0.00611	-0.00184	0.00156	0.0025
827.274	0.0081	0.00895	0.0076	0.00775	0.00462	0.00603	-0.00186	0.00148	0.00255
826.802	0.00815	0.0089	0.00763	0.00782	0.00467	0.00592	-0.00193	0.00143	0.00257
826.33	0.0082	0.00886	0.00767	0.00788	0.00472	0.0058	-0.002	0.00138	0.00259
825.859	0.00825	0.00881	0.0077	0.00794	0.00476	0.00569	-0.00207	0.00132	0.0026
825.389	0.0083	0.00876	0.00773	0.008	0.00481	0.00557	-0.00214	0.00127	0.00262
824.919	0.00817	0.00857	0.00762	0.00797	0.00474	0.00543	-0.00225	0.00123	0.00253
824.45	0.00803	0.00838	0.0075	0.00794	0.00468	0.00528	-0.00236	0.00118	0.00243
823.981	0.0079	0.0082	0.00739	0.00791	0.00461	0.00513	-0.00247	0.00114	0.00234
823.513	0.00776	0.00801	0.00728	0.00789	0.00454	0.00499	-0.00257	0.0011	0.00225
823.045	0.00753	0.0078	0.00705	0.00771	0.00438	0.00486	-0.00267	0.00102	0.00209
822.578	0.00727	0.00759	0.0068	0.00751	0.00421	0.00473	-0.00277	0.000931194	0.00192
822.112	0.00702	0.00738	0.00656	0.00731	0.00404	0.0046	-0.00287	0.000844841	0.00175
821.645	0.00678	0.00717	0.00632	0.00711	0.00387	0.00447	-0.00296	0.000759126	0.00158
821.18	0.00653	0.00697	0.00607	0.00681	0.00366	0.00438	-0.00307	0.000630761	0.00142
820.715	0.00628	0.00679	0.00581	0.00649	0.00344	0.00431	-0.00319	0.00048786	0.00127
820.25	0.00603	0.0066	0.00556	0.00616	0.00322	0.00424	-0.0033	0.000345835	0.00112
819.786	0.00579	0.00642	0.00531	0.00584	0.003	0.00417	-0.00341	0.00020469	0.000973322
819.316	0.00556	0.00622	0.00508	0.00553	0.00279	0.0041	-0.00357	5.51582e-05	0.00085393
818.853	0.00535	0.00603	0.00487	0.00523	0.00259	0.00405	-0.00374	-9.52909e-05	0.000759493
818.391	0.00515	0.00584	0.00468	0.00493	0.0024	0.004	-0.00392	-0.000244846	0.000665434
817.929	0.00494	0.00565	0.00448	0.00464	0.00221	0.00395	-0.00409	-0.000393407	0.00057205
817.468	0.00475	0.00546	0.00429	0.00439	0.00203	0.00389	-0.00428	-0.000516269	0.000494341
817.007	0.00456	0.00527	0.00412	0.00421	0.00186	0.00382	-0.00447	-0.000604142	0.000438298
816.547	0.00437	0.00508	0.00395	0.00404	0.0017	0.00374	-0.00466	-0.000691222	0.000382525
816.087	0.00419	0.00489	0.00378	0.00386	0.00154	0.00367	-0.00484	-0.000777522	0.000327112
815.627	0.004	0.00471	0.00361	0.0037	0.00138	0.00359	-0.00502	-0.000845344	0.000276659
815.169	0.00381	0.00454	0.00342	0.00356	0.0012	0.00347	-0.00514	-0.000853596	0.000241865
814.71	0.00362	0.00437	0.00324	0.00343	0.00102	0.00335	-0.00526	-0.000861591	0.000207222
814.253	0.00343	0.00421	0.00305	0.0033	0.000848977	0.00324	-0.00538	-0.000869238	0.000172932
813.795	0.00324	0.00404	0.00287	0.00317	0.000673673	0.00312	-0.0055	-0.000876353	0.000138388
813.339	0.003	0.00384	0.00267	0.00295	0.000459535	0.00294	-0.00556	-0.000875346	8.22915e-05
812.883	0.00276	0.00364	0.00248	0.00273	0.000247492	0.00276	-0.00561	-0.000874042	2.6532e-05
812.427	0.00252	0.00345	0.00228	0.00252	3.64939e-05	0.00258	-0.00567	-0.00087265	-2.88861e-05
811.972	0.00228	0.00326	0.00209	0.0023	-0.000172535	0.0024	-0.00573	-0.000870993	-8.38688e-05
811.517	0.00198	0.00297	0.0019	0.00199	-0.000373667	0.00217	-0.00582	-0.00090719	-0.000179219
811.063	0.00166	0.00265	0.00172	0.00166	-0.000571976	0.00193	-0.00591	-0.000952761	-0.000284439
810.609	0.00134	0.00234	0.00154	0.00133	-0.000768545	0.00169	-0.00601	-0.000997931	-0.000389235
810.156	0.00102	0.00203	0.00136	0.000996139	-0.000963436	0.00145	-0.00611	-0.00104	-0.000493403
809.703	0.000672725	0.00167	0.00117	0.000643737	-0.00114	0.00119	-0.00626	-0.00111	-0.000606252
809.251	0.000301813	0.00126	0.000983044	0.000271164	-0.0013	0.000926483	-0.00646	-0.00118	-0.000726085
808.8	-6.72164e-05	0.000850919	0.000795782	-9.86546e-05	-0.00146	0.000660437	-0.00666	-0.00126	-0.000845401
808.349	-0.000434489	0.000446912	0.000609027	-0.000466804	-0.00163	0.000395391	-0.00686	-0.00133	-0.000964106
807.898	-0.0008061	4.76625e-05	0.000402709	-0.000828344	-0.0018	0.00012331	-0.00706	-0.00141	-0.00108
807.448	-0.00119	-0.000342913	0.000143757	-0.00118	-0.002	-0.000169045	-0.0073	-0.0015	-0.00119
806.998	-0.00157	-0.000730872	-0.000113878	-0.00152	-0.0022	-0.000460398	-0.00754	-0.00159	-0.00129
806.549	-0.00195	-0.00112	-0.000370227	-0.00187	-0.0024	-0.000750667	-0.00777	-0.00168	-0.0014
806.094	-0.00234	-0.00151	-0.000630486	-0.00221	-0.0026	-0.00104	-0.00801	-0.00178	-0.00151
805.646	-0.00273	-0.00185	-0.000964267	-0.00255	-0.00288	-0.00136	-0.00821	-0.00187	-0.00162
805.198	-0.00311	-0.0022	-0.0013	-0.00288	-0.00317	-0.00167	-0.0084	-0.00197	-0.00173
804.751	-0.00349	-0.00254	-0.00163	-0.00322	-0.00345	-0.00199	-0.00859	-0.00206	-0.00185
804.305	-0.00387	-0.00287	-0.00196	-0.00355	-0.00373	-0.0023	-0.00878	-0.00216	-0.00196
803.859	-0.00424	-0.00323	-0.00229	-0.0039	-0.00402	-0.0026	-0.00894	-0.00223	-0.00209
803.413	-0.0046	-0.00359	-0.00262	-0.00426	-0.00431	-0.00291	-0.00907	-0.00229	-0.00223
802.968	-0.00496	-0.00395	-0.00294	-0.00462	-0.0046	-0.00321	-0.00921	-0.00235	-0.00238
802.523	-0.00532	-0.00431	-0.00327	-0.00498	-0.00489	-0.0035	-0.00934	-0.00241	-0.00252
802.079	-0.00567	-0.00468	-0.00357	-0.00535	-0.00516	-0.00379	-0.00945	-0.00245	-0.00266
801.635	-0.00598	-0.00509	-0.00385	-0.00573	-0.00539	-0.00406	-0.00953	-0.00245	-0.00283
801.192	-0.0063	-0.0055	-0.00412	-0.00611	-0.00562	-0.00433	-0.00961	-0.00245	-0.00299
800.75	-0.00661	-0.0059	-0.00439	-0.00649	-0.00585	-0.0046	-0.00969	-0.00245	-0.00315
800.307	-0.00693	-0.00631	-0.00465	-0.00687	-0.00608	-0.00487	-0.00977	-0.00246	-0.00331
799.866	-0.00719	-0.0067	-0.00491	-0.00724	-0.00626	-0.0051	-0.00981	-0.00245	-0.00347
799.424	-0.00745	-0.0071	-0.00516	-0.0076	-0.00645	-0.00533	-0.00986	-0.00245	-0.00363
798.984	-0.00771	-0.00749	-0.00541	-0.00797	-0.00663	-0.00556	-0.0099	-0.00244	-0.00379
798.543	-0.00796	-0.00788	-0.00566	-0.00833	-0.00681	-0.00579	-0.00995	-0.00244	-0.00395
798.104	-0.00818	-0.00821	-0.0059	-0.00866	-0.00697	-0.00596	-0.01001	-0.00246	-0.0041
797.664	-0.00838	-0.0085	-0.00613	-0.00897	-0.00711	-0.00611	-0.01008	-0.0025	-0.00424
797.226	-0.00858	-0.00879	-0.00636	-0.00928	-0.00725	-0.00626	-0.01015	-0.00253	-0.00437
796.787	-0.00878	-0.00908	-0.00659	-0.00959	-0.00739	-0.0064	-0.01022	-0.00257	-0.00451
796.35	-0.00897	-0.00935	-0.00681	-0.00988	-0.00752	-0.00653	-0.01031	-0.00261	-0.00463
795.912	-0.00914	-0.00953	-0.00698	-0.01012	-0.00762	-0.00657	-0.01044	-0.00267	-0.00471
795.475	-0.00931	-0.00972	-0.00714	-0.01035	-0.00771	-0.00661	-0.01058	-0.00273	-0.00479
795.039	-0.00949	-0.0099	-0.00731	-0.01059	-0.00781	-0.00666	-0.01071	-0.00279	-0.00487
794.603	-0.00966	-0.01008	-0.00748	-0.01082	-0.0079	-0.0067	-0.01084	-0.00284	-0.00495
794.168	-0.00984	-0.0102	-0.0076	-0.01096	-0.00799	-0.00671	-0.01098	-0.00288	-0.00495
793.733	-0.01002	-0.01032	-0.00772	-0.01108	-0.00808	-0.00671	-0.01113	-0.0029	-0.00492
793.292	-0.01021	-0.01044	-0.00784	-0.01121	-0.00818	-0.00672	-0.01128	-0.00293	-0.0049
792.858	-0.01039	-0.01055	-0.00795	-0.01132	-0.00827	-0.00672	-0.01143	-0.00295	-0.00488
792.424	-0.01057	-0.01064	-0.00805	-0.0114	-0.00836	-0.00674	-0.01155	-0.00296	-0.00482
791.991	-0.01073	-0.01071	-0.00813	-0.0114	-0.00847	-0.00677	-0.01164	-0.00294	-0.0047
791.559	-0.0109	-0.01078	-0.00822	-0.0114	-0.00857	-0.00681	-0.01173	-0.00292	-0.00458
791.127	-0.01106	-0.01085	-0.0083	-0.0114	-0.00867	-0.00684	-0.01182	-0.0029	-0.00446
790.695	-0.01123	-0.01091	-0.00838	-0.0114	-0.00877	-0.00687	-0.0119	-0.00288	-0.00435
790.264	-0.01133	-0.01096	-0.00844	-0.01137	-0.00883	-0.00695	-0.01191	-0.00284	-0.00422
789.833	-0.01143	-0.01101	-0.0085	-0.01134	-0.00889	-0.00704	-0.0119	-0.00281	-0.0041
789.403	-0.01153	-0.01106	-0.00856	-0.01131	-0.00895	-0.00712	-0.0119	-0.00277	-0.00397
788.973	-0.01163	-0.0111	-0.00861	-0.01128	-0.00901	-0.0072	-0.01189	-0.00274	-0.00385
788.544	-0.01169	-0.01114	-0.00867	-0.01127	-0.00903	-0.00728	-0.01187	-0.0027	-0.00375
788.115	-0.01171	-0.01118	-0.00873	-0.01128	-0.00899	-0.00736	-0.01182	-0.00268	-0.00366
787.687	-0.01172	-0.01121	-0.00879	-0.01129	-0.00896	-0.00744	-0.01177	-0.00265	-0.00358
787.259	-0.01174	-0.01124	-0.00884	-0.0113	-0.00893	-0.00752	-0.01172	-0.00263	-0.00349
786.832	-0.01175	-0.01127	-0.0089	-0.01131	-0.00889	-0.00759	-0.01166	-0.0026	-0.00341
786.405	-0.01171	-0.01125	-0.00894	-0.01131	-0.00879	-0.0076	-0.01162	-0.00257	-0.00333
785.978	-0.01166	-0.01122	-0.00898	-0.01131	-0.00869	-0.0076	-0.01158	-0.00255	-0.00324
785.552	-0.01161	-0.01119	-0.00902	-0.0113	-0.00858	-0.0076	-0.01154	-0.00252	-0.00316
785.127	-0.01157	-0.01116	-0.00905	-0.0113	-0.00848	-0.0076	-0.0115	-0.00249	-0.00308
784.701	-0.01151	-0.01109	-0.00906	-0.01126	-0.00837	-0.00755	-0.01148	-0.00245	-0.00299
784.277	-0.01144	-0.01097	-0.00902	-0.01117	-0.00825	-0.00743	-0.01148	-0.00241	-0.00291
783.853	-0.01137	-0.01084	-0.00898	-0.01109	-0.00812	-0.00732	-0.01149	-0.00237	-0.00282
783.429	-0.0113	-0.01072	-0.00894	-0.011	-0.008	-0.0072	-0.0115	-0.00233	-0.00274
783.006	-0.01123	-0.0106	-0.0089	-0.01091	-0.00788	-0.00708	-0.0115	-0.00228	-0.00265
782.583	-0.01113	-0.01045	-0.00879	-0.01078	-0.00775	-0.00691	-0.01158	-0.00225	-0.00261
782.16	-0.01102	-0.01029	-0.00867	-0.01063	-0.00762	-0.00672	-0.01166	-0.00221	-0.00257
781.739	-0.01092	-0.01013	-0.00856	-0.01049	-0.00749	-0.00654	-0.01174	-0.00218	-0.00253
781.317	-0.01082	-0.00997	-0.00844	-0.01035	-0.00736	-0.00636	-0.01182	-0.00215	-0.0025
780.896	-0.01069	-0.00982	-0.00832	-0.01022	-0.00722	-0.00619	-0.01191	-0.00212	-0.00247
780.47	-0.01053	-0.00967	-0.00819	-0.0101	-0.00708	-0.00604	-0.01203	-0.00212	-0.00248
780.049	-0.01036	-0.00952	-0.00806	-0.00999	-0.00694	-0.00589	-0.01215	-0.00212	-0.00249
779.63	-0.0102	-0.00937	-0.00793	-0.00987	-0.0068	-0.00573	-0.01226	-0.00213	-0.0025
779.211	-0.01003	-0.00922	-0.0078	-0.00976	-0.00667	-0.00558	-0.01237	-0.00213	-0.00251
778.792	-0.00984	-0.00908	-0.0077	-0.00966	-0.00653	-0.00548	-0.01243	-0.00214	-0.0025
778.374	-0.00965	-0.00894	-0.00761	-0.00957	-0.00641	-0.0054	-0.01247	-0.00216	-0.00249
777.956	-0.00945	-0.0088	-0.00752	-0.00948	-0.00628	-0.00532	-0.01251	-0.00218	-0.00248
777.538	-0.00926	-0.00866	-0.00743	-0.00938	-0.00615	-0.00524	-0.01255	-0.00221	-0.00247
777.122	-0.00907	-0.00852	-0.00734	-0.00929	-0.00602	-0.00516	-0.01258	-0.00223	-0.00245
776.705	-0.00889	-0.00842	-0.00727	-0.00917	-0.00591	-0.00511	-0.01251	-0.00224	-0.00241
776.289	-0.00871	-0.00832	-0.00719	-0.00905	-0.00579	-0.00506	-0.01245	-0.00225	-0.00237
775.873	-0.00853	-0.00823	-0.00712	-0.00893	-0.00567	-0.00502	-0.01238	-0.00226	-0.00232
775.458	-0.00835	-0.00813	-0.00704	-0.00881	-0.00556	-0.00497	-0.01232	-0.00227	-0.00228
775.044	-0.00818	-0.00806	-0.00696	-0.00867	-0.00544	-0.00492	-0.01225	-0.00226	-0.00225
774.629	-0.008	-0.00803	-0.00686	-0.0085	-0.00532	-0.00487	-0.01217	-0.00224	-0.00222
774.216	-0.00783	-0.008	-0.00676	-0.00834	-0.0052	-0.00482	-0.01209	-0.00222	-0.0022
773.802	-0.00765	-0.00796	-0.00667	-0.00817	-0.00508	-0.00477	-0.01201	-0.0022	-0.00218
773.389	-0.00748	-0.00793	-0.00657	-0.008	-0.00496	-0.00472	-0.01193	-0.00218	-0.00215
772.977	-0.00732	-0.0079	-0.00647	-0.00783	-0.00485	-0.00466	-0.01189	-0.00214	-0.00215
772.565	-0.00717	-0.00787	-0.00636	-0.00766	-0.00474	-0.0046	-0.01187	-0.00209	-0.00216
772.153	-0.00702	-0.00784	-0.00625	-0.00748	-0.00463	-0.00453	-0.01184	-0.00204	-0.00217
771.742	-0.00686	-0.00781	-0.00615	-0.00731	-0.00452	-0.00447	-0.01182	-0.002	-0.00218
771.331	-0.00671	-0.00777	-0.00604	-0.00715	-0.00441	-0.00441	-0.0118	-0.00195	-0.00218
770.921	-0.0066	-0.00768	-0.00596	-0.00701	-0.00433	-0.00436	-0.01178	-0.0019	-0.00218
770.511	-0.00649	-0.00759	-0.00587	-0.00687	-0.00425	-0.00431	-0.01177	-0.00186	-0.00218
770.102	-0.00638	-0.0075	-0.00578	-0.00673	-0.00417	-0.00425	-0.01176	-0.00181	-0.00218
769.693	-0.00627	-0.0074	-0.00569	-0.0066	-0.00408	-0.0042	-0.01175	-0.00177	-0.00218
769.284	-0.00616	-0.00728	-0.00561	-0.00647	-0.00401	-0.00414	-0.01173	-0.00173	-0.00216
768.876	-0.00604	-0.00712	-0.00553	-0.00635	-0.00395	-0.00408	-0.01169	-0.0017	-0.00213
768.462	-0.00594	-0.00697	-0.00546	-0.00624	-0.00389	-0.00403	-0.01166	-0.00168	-0.00209
768.055	-0.00583	-0.00681	-0.00538	-0.00613	-0.00383	-0.00397	-0.01163	-0.00166	-0.00205
767.648	-0.00572	-0.00665	-0.0053	-0.00601	-0.00377	-0.00392	-0.01159	-0.00163	-0.00202
767.242	-0.00558	-0.00647	-0.00521	-0.00586	-0.00372	-0.00384	-0.01156	-0.00162	-0.00197
766.836	-0.00543	-0.00628	-0.00512	-0.0057	-0.00366	-0.00374	-0.01154	-0.00161	-0.00192
766.43	-0.00528	-0.00609	-0.00502	-0.00553	-0.00361	-0.00365	-0.01152	-0.0016	-0.00186
766.025	-0.00513	-0.00591	-0.00493	-0.00537	-0.00356	-0.00356	-0.0115	-0.0016	-0.00181
765.621	-0.00498	-0.00572	-0.00483	-0.00521	-0.00351	-0.00348	-0.01148	-0.00159	-0.00176
765.216	-0.00483	-0.00556	-0.0047	-0.00499	-0.00345	-0.00337	-0.01148	-0.00159	-0.00172
764.813	-0.00468	-0.00541	-0.00457	-0.00476	-0.0034	-0.00326	-0.01149	-0.00158	-0.00167
764.409	-0.00453	-0.00526	-0.00443	-0.00454	-0.00334	-0.00315	-0.01149	-0.00158	-0.00163
764.006	-0.00437	-0.00511	-0.0043	-0.00432	-0.00329	-0.00304	-0.0115	-0.00157	-0.00159
763.604	-0.00423	-0.00497	-0.00417	-0.00411	-0.00324	-0.00293	-0.01151	-0.00157	-0.00155
763.201	-0.00411	-0.00487	-0.00402	-0.00393	-0.00318	-0.00285	-0.01152	-0.00154	-0.00151
762.8	-0.004	-0.00477	-0.00387	-0.00376	-0.00312	-0.00277	-0.01153	-0.00151	-0.00147
762.399	-0.00388	-0.00468	-0.00372	-0.00359	-0.00306	-0.00268	-0.01155	-0.00148	-0.00143
761.998	-0.00376	-0.00458	-0.00357	-0.00341	-0.003	-0.0026	-0.01156	-0.00146	-0.00139
761.597	-0.00365	-0.00448	-0.00343	-0.00328	-0.00294	-0.00253	-0.01158	-0.00141	-0.00134
761.197	-0.00355	-0.00438	-0.00331	-0.00322	-0.00286	-0.00248	-0.0116	-0.00132	-0.00129
760.798	-0.00345	-0.00428	-0.00319	-0.00316	-0.00279	-0.00243	-0.01162	-0.00123	-0.00124
760.398	-0.00334	-0.00418	-0.00307	-0.0031	-0.00271	-0.00238	-0.01165	-0.00115	-0.00119
760	-0.00324	-0.00408	-0.00295	-0.00304	-0.00264	-0.00233	-0.01167	-0.00106	-0.00114
759.601	-0.00313	-0.00397	-0.00286	-0.003	-0.00255	-0.00227	-0.01169	-0.000959671	-0.0011
759.203	-0.00303	-0.00384	-0.00281	-0.00297	-0.00244	-0.0022	-0.01172	-0.000841681	-0.00107
758.806	-0.00292	-0.00371	-0.00276	-0.00294	-0.00234	-0.00214	-0.01175	-0.000724235	-0.00104
758.409	-0.00281	-0.00357	-0.0027	-0.00291	-0.00223	-0.00207	-0.01178	-0.000607532	-0.00101
758.012	-0.0027	-0.00344	-0.00265	-0.00288	-0.00212	-0.00201	-0.01181	-0.000491479	-0.000978588
757.616	-0.00259	-0.0033	-0.00262	-0.00281	-0.00202	-0.00191	-0.01183	-0.000421281	-0.000968171
757.22	-0.0025	-0.00316	-0.00261	-0.00272	-0.00191	-0.00181	-0.01185	-0.000372942	-0.000967505
756.819	-0.0024	-0.00301	-0.0026	-0.00263	-0.00181	-0.0017	-0.01187	-0.000326144	-0.000968114
756.424	-0.0023	-0.00287	-0.00259	-0.00254	-0.00171	-0.0016	-0.01189	-0.000277955	-0.000967355
756.029	-0.0022	-0.00272	-0.00258	-0.00245	-0.0016	-0.00149	-0.0119	-0.000229865	-0.000966455
755.635	-0.0021	-0.00256	-0.00257	-0.00234	-0.00152	-0.0014	-0.01191	-0.00026259	-0.000948812
755.241	-0.00201	-0.00241	-0.00257	-0.00222	-0.00145	-0.00131	-0.01192	-0.00031505	-0.00092713
754.848	-0.00192	-0.00225	-0.00256	-0.0021	-0.00137	-0.00122	-0.01193	-0.000367271	-0.000905414
754.455	-0.00182	-0.00209	-0.00255	-0.00198	-0.0013	-0.00113	-0.01194	-0.00041907	-0.000883859
754.063	-0.00173	-0.00194	-0.00254	-0.00187	-0.00123	-0.00105	-0.01195	-0.000470478	-0.000862372
753.67	-0.00163	-0.00179	-0.00251	-0.00179	-0.00116	-0.00104	-0.01194	-0.000527018	-0.000805552
753.279	-0.00152	-0.00165	-0.00248	-0.00171	-0.00109	-0.00105	-0.01193	-0.000583916	-0.000745198
752.887	-0.00142	-0.00151	-0.00246	-0.00164	-0.00103	-0.00105	-0.01192	-0.000640508	-0.000685219
752.496	-0.00131	-0.00137	-0.00243	-0.00157	-0.000963057	-0.00106	-0.01191	-0.000696913	-0.000625608
752.106	-0.00121	-0.00123	-0.0024	-0.00149	-0.000898079	-0.00106	-0.0119	-0.000753166	-0.000566272
751.716	-0.00111	-0.00114	-0.00235	-0.00147	-0.000831388	-0.00113	-0.01186	-0.000735193	-0.000531212
751.326	-0.00101	-0.00106	-0.0023	-0.00145	-0.000765377	-0.0012	-0.01182	-0.000715518	-0.000496827
750.937	-0.00091842	-0.00097828	-0.00225	-0.00143	-0.000700244	-0.00127	-0.01178	-0.000695966	-0.000462621
750.548	-0.0008235	-0.00089682	-0.00221	-0.00141	-0.000636071	-0.00134	-0.01174	-0.000676758	-0.000428593
750.159	-0.000731511	-0.000817986	-0.00216	-0.00139	-0.000572736	-0.00141	-0.0117	-0.000657015	-0.000396247
749.771	-0.000647579	-0.000771888	-0.00208	-0.00137	-0.000503705	-0.00144	-0.01163	-0.000606155	-0.000424283
749.384	-0.000564803	-0.000727616	-0.00201	-0.00135	-0.000435828	-0.00146	-0.01156	-0.00055579	-0.000452104
748.996	-0.000485259	-0.000685233	-0.00195	-0.00133	-0.000369143	-0.00149	-0.0115	-0.000506031	-0.00047981
748.609	-0.000407991	-0.000644779	-0.00188	-0.00131	-0.000303672	-0.00152	-0.01143	-0.000456684	-0.0005073
748.223	-0.000331037	-0.000604291	-0.00181	-0.00128	-0.00023674	-0.00155	-0.01137	-0.000409956	-0.000534981
747.837	-0.000228393	-0.000530765	-0.00172	-0.00121	-0.000115644	-0.00148	-0.01129	-0.000407848	-0.000569251
747.451	-0.000129037	-0.000460181	-0.00164	-0.00113	3.82774e-06	-0.00142	-0.01122	-0.000406057	-0.000603312
747.066	-3.09224e-05	-0.0003915	-0.00155	-0.00106	0.000121695	-0.00135	-0.01115	-0.000404378	-0.000637164
746.681	6.40074e-05	-0.000323673	-0.00147	-0.000981775	0.000238085	-0.00129	-0.01108	-0.000402908	-0.000670913
746.297	0.000158833	-0.000255631	-0.00139	-0.000907183	0.000355238	-0.00123	-0.01101	-0.000402834	-0.000701655
745.912	0.000289641	-0.000127297	-0.00128	-0.000779875	0.000522696	-0.00111	-0.01096	-0.000428148	-0.000673894
745.523	0.000415456	-3.92204e-06	-0.00118	-0.000656965	0.000686036	-0.001	-0.01091	-0.000455015	-0.000647517
745.14	0.000542507	0.000121238	-0.00108	-0.000532952	0.000849841	-0.000893165	-0.01086	-0.000480469	-0.000620047
744.757	0.000666819	0.000243929	-0.000984579	-0.000410457	0.00101	-0.000784008	-0.01081	-0.000506083	-0.000592682
744.374	0.000788487	0.000365234	-0.000886448	-0.000289417	0.00117	-0.000676045	-0.01076	-0.000530742	-0.000564517
743.992	0.000908581	0.000509215	-0.000768822	-0.000164993	0.0013	-0.000570551	-0.01075	-0.000502939	-0.000481757
743.611	0.00103	0.000651946	-0.000652736	-4.19305e-05	0.00142	-0.000466094	-0.01075	-0.000475363	-0.000399499
743.229	0.00114	0.000792481	-0.000538243	7.97077e-05	0.00155	-0.000362754	-0.01074	-0.000448111	-0.000317751
742.848	0.00126	0.000930905	-0.000425171	0.000200081	0.00167	-0.000260492	-0.01074	-0.000421168	-0.000236608
742.468	0.00137	0.00107	-0.000313663	0.000319235	0.00179	-0.000159182	-0.01073	-0.000394326	-0.000156074
742.087	0.00147	0.00117	-0.000211658	0.00040352	0.00184	-9.28963e-05	-0.01079	-0.00030278	-6.06526e-05
741.708	0.00156	0.00127	-0.000111274	0.000485503	0.00189	-2.85911e-05	-0.01085	-0.000209412	3.46594e-05
741.328	0.00166	0.00137	-1.19467e-05	0.000566738	0.00193	3.50629e-05	-0.01091	-0.000116615	0.000129257
740.949	0.00175	0.00146	8.63084e-05	0.000647292	0.00198	9.82079e-05	-0.01097	-2.46753e-05	0.00022324
740.571	0.00184	0.00156	0.000183571	0.000727133	0.00203	0.000160783	-0.01103	6.67197e-05	0.000316509
740.192	0.00194	0.00161	0.00024912	0.000781524	0.00204	0.000194827	-0.01114	0.000171383	0.000410761
739.815	0.00205	0.00165	0.000309833	0.000832229	0.00206	0.000224678	-0.01126	0.000277224	0.000504394
739.437	0.00215	0.0017	0.000370192	0.000882616	0.00207	0.000254476	-0.01137	0.000382258	0.000597408
739.06	0.00225	0.00174	0.000430071	0.000932745	0.00209	0.000284057	-0.01149	0.000486594	0.000689801
738.683	0.00235	0.00178	0.000489748	0.000982879	0.0021	0.000313559	-0.01161	0.000590047	0.000781473
738.307	0.00245	0.0018	0.000534284	0.00103	0.00213	0.000341213	-0.01173	0.000678124	0.00083752
737.931	0.00255	0.00181	0.000574347	0.00108	0.00216	0.000368453	-0.01185	0.000761337	0.000883045
737.556	0.00264	0.00182	0.000614382	0.00113	0.00219	0.000395598	-0.01197	0.00084399	0.000928341
737.18	0.00274	0.00183	0.00065455	0.00119	0.00222	0.000422879	-0.01209	0.000926195	0.000973312
736.806	0.00284	0.00184	0.000694887	0.00124	0.00225	0.000450214	-0.01221	0.00101	0.00102
736.431	0.00291	0.00183	0.000740231	0.0013	0.0023	0.000468721	-0.01229	0.00107	0.000995067
736.057	0.00297	0.00183	0.000788515	0.00137	0.00236	0.000482417	-0.01235	0.00111	0.00093385
735.684	0.00303	0.00182	0.000836852	0.00143	0.00243	0.000496305	-0.01241	0.00115	0.000873
735.31	0.00309	0.00181	0.000885465	0.0015	0.00249	0.000510397	-0.01247	0.0012	0.000812317
734.937	0.00315	0.00181	0.000934369	0.00157	0.00255	0.000524701	-0.01253	0.00124	0.0007519
734.56	0.0032	0.00179	0.000980469	0.00164	0.00262	0.000521815	-0.01255	0.00125	0.00067168
734.187	0.00325	0.00178	0.00103	0.00172	0.00269	0.000504261	-0.01253	0.00124	0.000571994
733.816	0.00329	0.00176	0.00108	0.0018	0.00276	0.000487126	-0.01252	0.00123	0.000472569
733.444	0.00334	0.00175	0.00113	0.00189	0.00283	0.000470419	-0.0125	0.00122	0.000373507
733.073	0.00338	0.00174	0.00118	0.00197	0.00291	0.000454135	-0.01248	0.00121	0.000274604
732.703	0.00343	0.00172	0.00122	0.00205	0.00298	0.000441779	-0.01246	0.0012	0.000202858
732.332	0.00349	0.0017	0.00125	0.00211	0.00304	0.000438459	-0.01241	0.00117	0.00019717
731.963	0.00354	0.00168	0.00128	0.00218	0.0031	0.000435575	-0.01237	0.00114	0.000191538
731.593	0.0036	0.00167	0.00131	0.00225	0.00317	0.000432937	-0.01233	0.00111	0.000186063
731.224	0.00366	0.00165	0.00135	0.00232	0.00323	0.000430749	-0.01228	0.00108	0.00018054
730.855	0.00372	0.00163	0.00138	0.00238	0.00329	0.000432316	-0.01224	0.00106	0.00018237
730.487	0.00378	0.00162	0.00139	0.00241	0.00336	0.000476847	-0.01219	0.00106	0.000274551
730.119	0.00385	0.00162	0.0014	0.00244	0.00342	0.000521447	-0.01214	0.00106	0.000366082
729.751	0.00392	0.00161	0.00141	0.00247	0.00348	0.000566226	-0.01209	0.00106	0.000456964
729.384	0.00399	0.0016	0.00143	0.0025	0.00354	0.000611081	-0.01204	0.00106	0.000547192
729.017	0.00406	0.0016	0.00144	0.00254	0.00361	0.000656224	-0.01199	0.00107	0.00063687
728.651	0.00415	0.00164	0.00144	0.00256	0.00367	0.00072265	-0.01193	0.00107	0.000708491
728.284	0.00425	0.00169	0.00144	0.00258	0.00374	0.000793364	-0.01187	0.00109	0.000776258
727.919	0.00434	0.00174	0.00144	0.0026	0.0038	0.000864163	-0.01181	0.0011	0.000843569
727.553	0.00444	0.00179	0.00144	0.00263	0.00387	0.000934947	-0.01175	0.00111	0.000910423
727.188	0.00454	0.00184	0.00144	0.00265	0.00394	0.00101	-0.01169	0.00112	0.000976917
726.823	0.00465	0.00194	0.00144	0.00269	0.004	0.00109	-0.01163	0.00112	0.000984052
726.459	0.00477	0.00206	0.00144	0.00275	0.00405	0.00118	-0.01157	0.00111	0.000944926
726.095	0.0049	0.00219	0.00144	0.00281	0.00411	0.00127	-0.0115	0.0011	0.000905939
725.732	0.00502	0.00232	0.00143	0.00287	0.00417	0.00136	-0.01144	0.00109	0.00086719
725.368	0.00515	0.00245	0.00144	0.00293	0.00422	0.00146	-0.01138	0.00108	0.000828577
725.005	0.00526	0.00259	0.00144	0.003	0.00428	0.00155	-0.01132	0.00108	0.000771598
724.643	0.00537	0.00275	0.00148	0.00311	0.00433	0.00166	-0.01129	0.00107	0.000662352
724.281	0.00547	0.00291	0.00151	0.00322	0.00437	0.00177	-0.01125	0.00106	0.000553341
723.919	0.00557	0.00308	0.00154	0.00333	0.00442	0.00188	-0.01122	0.00105	0.000444462
723.552	0.00568	0.00324	0.00157	0.00344	0.00447	0.00198	-0.01119	0.00104	0.000334952
723.191	0.00578	0.0034	0.00161	0.00355	0.00452	0.00209	-0.01115	0.00103	0.000226537
722.831	0.00583	0.00353	0.00167	0.00371	0.00457	0.00217	-0.01116	0.00105	0.00014265
722.47	0.00588	0.00366	0.00173	0.00388	0.00462	0.00224	-0.01118	0.00108	6.07915e-05
722.11	0.00593	0.00379	0.00179	0.00405	0.00467	0.00231	-0.0112	0.0011	-2.08397e-05
721.751	0.00598	0.00392	0.00186	0.00422	0.00472	0.00239	-0.01121	0.00113	-0.000102247
721.391	0.00603	0.00405	0.00192	0.00439	0.00477	0.00246	-0.01123	0.00115	-0.000183428
721.033	0.00606	0.00414	0.00198	0.00458	0.00483	0.0025	-0.01127	0.0012	-0.000217486
720.674	0.00609	0.00422	0.00203	0.00478	0.00491	0.00253	-0.01132	0.00125	-0.000217322
720.316	0.00611	0.0043	0.00208	0.00498	0.00498	0.00255	-0.01138	0.0013	-0.000217034
719.958	0.00613	0.00437	0.00213	0.00518	0.00506	0.00258	-0.01144	0.00135	-0.000216728
719.6	0.00616	0.00445	0.00218	0.00538	0.00513	0.0026	-0.01149	0.0014	-0.000216499
719.243	0.00619	0.00453	0.00222	0.00558	0.00522	0.00262	-0.01155	0.00145	-0.000204653
718.887	0.00626	0.0046	0.00224	0.00573	0.00533	0.00263	-0.01162	0.00148	-0.000145489
718.53	0.00632	0.00467	0.00226	0.00589	0.00544	0.00264	-0.01169	0.00151	-8.66092e-05
718.174	0.00639	0.00474	0.00228	0.00604	0.00556	0.00265	-0.01176	0.00154	-2.81122e-05
717.818	0.00646	0.00481	0.00231	0.0062	0.00567	0.00266	-0.01183	0.00157	3.0101e-05
717.463	0.00653	0.00488	0.00233	0.00635	0.00579	0.00267	-0.0119	0.0016	8.79262e-05
717.108	0.00664	0.00496	0.00235	0.00643	0.00592	0.00267	-0.01196	0.00161	0.000155166
716.753	0.00677	0.00505	0.00238	0.00649	0.00606	0.00266	-0.01201	0.00162	0.000224716
716.399	0.0069	0.00513	0.0024	0.00655	0.0062	0.00265	-0.01207	0.00163	0.000293878
716.045	0.00703	0.00521	0.00243	0.00661	0.00634	0.00265	-0.01213	0.00163	0.000362551
715.692	0.00716	0.0053	0.00245	0.00667	0.00648	0.00264	-0.01218	0.00164	0.000430834
715.338	0.00729	0.00538	0.00249	0.0067	0.00662	0.00263	-0.01223	0.00166	0.000493023
714.985	0.00742	0.00544	0.00255	0.00669	0.00675	0.0026	-0.01225	0.00169	0.000543721
714.633	0.00755	0.00551	0.00262	0.00669	0.00687	0.00257	-0.01227	0.00172	0.000594225
714.281	0.00769	0.00558	0.00268	0.00668	0.007	0.00255	-0.01229	0.00175	0.000644335
713.929	0.00782	0.00565	0.00274	0.00667	0.00713	0.00252	-0.01231	0.00178	0.00069425
713.577	0.00796	0.00572	0.00281	0.00667	0.00726	0.0025	-0.01233	0.00181	0.000743868
713.221	0.00804	0.00578	0.00292	0.00666	0.00735	0.00248	-0.01231	0.00186	0.000765221
712.87	0.00812	0.00584	0.00305	0.00666	0.00743	0.00247	-0.01229	0.00192	0.000783248
712.52	0.0082	0.0059	0.00317	0.00665	0.00752	0.00246	-0.01227	0.00197	0.000801174
712.17	0.00828	0.00596	0.00329	0.00665	0.00761	0.00245	-0.01225	0.00203	0.000819002
711.82	0.00837	0.00603	0.00342	0.00665	0.00769	0.00244	-0.01222	0.00208	0.000836831
711.47	0.00844	0.0061	0.00356	0.00667	0.00776	0.00245	-0.0122	0.00213	0.000846655
711.121	0.00848	0.0062	0.00371	0.0067	0.0078	0.00247	-0.01218	0.00214	0.000842778
710.772	0.00853	0.00629	0.00387	0.00673	0.00784	0.00249	-0.01217	0.00216	0.000839
710.424	0.00858	0.00639	0.00402	0.00676	0.00788	0.00251	-0.01215	0.00218	0.000835215
710.076	0.00863	0.00648	0.00418	0.0068	0.00792	0.00253	-0.01213	0.0022	0.000831427
709.728	0.00868	0.00658	0.00433	0.00684	0.00796	0.00256	-0.01211	0.00222	0.000827733
709.381	0.00875	0.00671	0.00446	0.00686	0.00797	0.00259	-0.01212	0.00219	0.00083943
709.034	0.00882	0.00684	0.00458	0.00689	0.00798	0.00261	-0.01214	0.00216	0.000854222
708.687	0.0089	0.00697	0.0047	0.00692	0.00799	0.00264	-0.01216	0.00213	0.000869005
708.341	0.00897	0.0071	0.00482	0.00695	0.008	0.00267	-0.01218	0.0021	0.000883678
707.995	0.00904	0.00723	0.00494	0.00698	0.00801	0.0027	-0.0122	0.00207	0.000898342
707.649	0.00913	0.00736	0.00504	0.007	0.00802	0.00273	-0.01222	0.00205	0.000926495
707.304	0.00926	0.0075	0.00512	0.00701	0.00802	0.00274	-0.01224	0.00206	0.000990936
706.959	0.00938	0.00764	0.0052	0.00702	0.00803	0.00275	-0.01226	0.00206	0.00106
706.614	0.00951	0.00778	0.00528	0.00703	0.00803	0.00277	-0.01228	0.00207	0.00112
706.27	0.00963	0.00791	0.00536	0.00704	0.00803	0.00278	-0.0123	0.00207	0.00118
705.926	0.00976	0.00805	0.00543	0.00706	0.00804	0.0028	-0.01232	0.00208	0.00124
705.582	0.00992	0.00818	0.00551	0.00711	0.00805	0.0028	-0.0123	0.00213	0.00132
705.239	0.01011	0.0083	0.0056	0.00718	0.00806	0.00279	-0.01227	0.00221	0.0014
704.895	0.01029	0.00842	0.00568	0.00724	0.00808	0.00279	-0.01223	0.00229	0.00149
704.553	0.01047	0.00854	0.00577	0.00731	0.0081	0.00278	-0.01219	0.00237	0.00157
704.21	0.01065	0.00866	0.00585	0.00738	0.00811	0.00278	-0.01216	0.00245	0.00165
703.868	0.01082	0.00877	0.00593	0.00745	0.00812	0.00277	-0.01212	0.00253	0.00173
703.527	0.01101	0.00885	0.00602	0.0076	0.00815	0.00279	-0.01203	0.0026	0.00176
703.18	0.01119	0.00893	0.00611	0.00774	0.00818	0.0028	-0.01195	0.00267	0.0018
702.839	0.01137	0.00901	0.0062	0.00789	0.00821	0.00281	-0.01186	0.00274	0.00183
702.499	0.01155	0.00909	0.00629	0.00803	0.00823	0.00283	-0.01177	0.00281	0.00187
702.158	0.01173	0.00917	0.00638	0.00817	0.00826	0.00284	-0.01169	0.00288	0.00191
701.818	0.01187	0.00924	0.00646	0.00831	0.00828	0.00288	-0.01161	0.00291	0.00192
701.479	0.01197	0.0093	0.00652	0.00844	0.00831	0.00297	-0.01155	0.00291	0.00189
701.139	0.01206	0.00936	0.00658	0.00857	0.00834	0.00306	-0.01149	0.0029	0.00187
700.8	0.01215	0.00941	0.00664	0.0087	0.00837	0.00315	-0.01143	0.00289	0.00184
700.462	0.01225	0.00947	0.0067	0.00883	0.0084	0.00324	-0.01137	0.00288	0.00182
700.123	0.01234	0.00953	0.00677	0.00895	0.00843	0.00332	-0.01131	0.00287	0.0018

## Sheet: Fig.2g(II)
Thickness (nm)	ΔI
0	16.6
22	20.3
43	25.2
62	32.2
85	39.3
106	44
121	48.9
143	53.6
159	55.6

## Sheet: Fig.3b(I)
Wavenumber (cm-1)	Nanorod 1 (0 mM glucose)	Nanorod 1 (300 mM glucose)	Nanorod 2 (0 mM glucose)	Nanorod 2 (300 mM glucose)
4001.54	0.03599	0.03742	0.04613	0.04492
3990.52	0.03726	0.03644	0.04581	0.04522
3979.55	0.0363	0.03727	0.04593	0.04432
3968.65	0.03568	0.03705	0.04598	0.04511
3957.81	0.03555	0.03659	0.04515	0.04427
3947.02	0.03526	0.03634	0.04521	0.04358
3936.3	0.03586	0.03652	0.0453	0.04388
3925.63	0.03426	0.03566	0.04444	0.04337
3915.01	0.03499	0.03588	0.04444	0.04322
3904.47	0.03377	0.0352	0.04369	0.04182
3893.97	0.03491	0.03602	0.04436	0.04271
3883.53	0.03319	0.03425	0.04337	0.04125
3873.15	0.03414	0.03599	0.04375	0.04223
3862.82	0.03295	0.03379	0.04236	0.04089
3852.54	0.03089	0.03245	0.03975	0.03887
3842.33	0.03287	0.03344	0.04267	0.04065
3832.17	0.03161	0.03441	0.04258	0.04001
3822.05	0.03237	0.03375	0.04149	0.03982
3811.99	0.03252	0.03358	0.04242	0.04129
3801.99	0.03236	0.03324	0.04018	0.03953
3792.03	0.03233	0.03343	0.04166	0.0402
3782.13	0.0321	0.03329	0.0424	0.04093
3772.29	0.03279	0.03349	0.04194	0.04058
3762.48	0.03129	0.03262	0.04089	0.03915
3752.74	0.0302	0.03271	0.03969	0.03844
3743.05	0.02928	0.0322	0.04045	0.03667
3733.39	0.02813	0.0301	0.03828	0.03519
3723.8	0.03008	0.0311	0.03984	0.03702
3714.24	0.03057	0.03147	0.03987	0.03834
3704.75	0.02997	0.03069	0.0391	0.03847
3695.3	0.0302	0.03091	0.03998	0.03812
3685.89	0.02952	0.02961	0.03846	0.03602
3676.54	0.03088	0.03075	0.03797	0.03556
3667.24	0.03109	0.03188	0.0391	0.0382
3657.97	0.03224	0.03169	0.04015	0.03914
3648.76	0.03136	0.03062	0.03833	0.03696
3639.59	0.03379	0.0337	0.04245	0.04131
3630.46	0.03371	0.03347	0.04271	0.04093
3621.39	0.03543	0.03422	0.04438	0.04144
3612.36	0.035	0.03441	0.04493	0.04223
3603.37	0.03708	0.03679	0.04591	0.04448
3594.43	0.03833	0.03791	0.04679	0.04586
3585.54	0.03841	0.03863	0.04796	0.04587
3576.68	0.0405	0.04	0.05014	0.04954
3567.87	0.04023	0.04083	0.05048	0.04982
3559.11	0.04318	0.04266	0.05286	0.05232
3550.38	0.04394	0.04417	0.05429	0.05291
3541.7	0.04493	0.04512	0.05573	0.05446
3533.07	0.04613	0.04655	0.05752	0.05676
3524.47	0.04716	0.04703	0.05843	0.05796
3515.91	0.04872	0.04881	0.06064	0.05948
3507.41	0.05059	0.04979	0.06213	0.06136
3498.93	0.05139	0.05107	0.0636	0.06248
3490.5	0.05253	0.05167	0.065	0.06458
3482.11	0.05371	0.05295	0.06659	0.06614
3473.75	0.0542	0.05374	0.0682	0.06742
3465.45	0.05495	0.05459	0.06966	0.06852
3457.18	0.05628	0.05588	0.07061	0.07018
3448.94	0.0576	0.05679	0.07172	0.07088
3440.75	0.05781	0.05758	0.07356	0.07185
3432.6	0.05815	0.05813	0.07465	0.07311
3424.48	0.05929	0.05882	0.07526	0.07454
3416.41	0.05923	0.0589	0.0761	0.07471
3408.37	0.06	0.05973	0.07631	0.07573
3400.37	0.0596	0.06023	0.07731	0.07618
3392.41	0.05982	0.05971	0.07719	0.076
3384.47	0.06012	0.05982	0.07686	0.0765
3376.59	0.06051	0.0596	0.07739	0.07624
3368.74	0.0594	0.0595	0.07776	0.07657
3360.92	0.05935	0.0591	0.07789	0.07649
3353.14	0.05931	0.05879	0.0777	0.07694
3345.4	0.05836	0.05871	0.07748	0.07612
3337.68	0.05764	0.05808	0.07717	0.07569
3330.01	0.05783	0.05749	0.07671	0.07566
3322.38	0.05725	0.05724	0.07635	0.07445
3314.77	0.05688	0.05766	0.07568	0.07493
3307.21	0.05668	0.05674	0.07562	0.07476
3299.68	0.05579	0.0562	0.07635	0.07425
3292.17	0.05563	0.05617	0.07526	0.0744
3284.71	0.05541	0.05543	0.07559	0.07401
3277.28	0.05572	0.05521	0.07547	0.07426
3269.88	0.0551	0.05543	0.0749	0.0738
3262.52	0.055	0.05533	0.07484	0.07352
3255.19	0.0551	0.05448	0.07435	0.07302
3247.88	0.05403	0.05465	0.07489	0.073
3240.62	0.05395	0.05434	0.07452	0.07294
3233.39	0.05326	0.05406	0.07366	0.07215
3226.18	0.05295	0.05333	0.07337	0.07235
3219.02	0.05278	0.05305	0.07371	0.07135
3211.88	0.05206	0.05228	0.07312	0.07099
3204.77	0.05152	0.05253	0.07283	0.07035
3197.7	0.05099	0.05241	0.07203	0.07018
3190.66	0.05045	0.05112	0.07109	0.06972
3183.64	0.04983	0.05085	0.07097	0.06897
3176.66	0.04916	0.04979	0.07035	0.06768
3169.71	0.04852	0.04928	0.06989	0.06789
3162.79	0.04793	0.04851	0.06878	0.06742
3155.9	0.04728	0.04799	0.06802	0.06651
3149.04	0.04625	0.04748	0.06771	0.06613
3142.2	0.04588	0.04673	0.06724	0.06579
3135.41	0.04518	0.04619	0.06675	0.06499
3128.64	0.04442	0.04551	0.06576	0.06418
3121.89	0.04419	0.04483	0.06581	0.06411
3115.18	0.04334	0.04432	0.06481	0.06288
3108.49	0.04259	0.04393	0.06463	0.06236
3101.83	0.04241	0.04335	0.06408	0.06212
3095.21	0.0423	0.04286	0.06359	0.06144
3088.6	0.04153	0.04235	0.06333	0.0613
3082.03	0.04102	0.04186	0.06271	0.06083
3075.49	0.04009	0.04123	0.06204	0.06042
3068.97	0.04016	0.041	0.062	0.05972
3062.49	0.03943	0.04052	0.06158	0.05952
3056.03	0.03983	0.04034	0.06123	0.05935
3049.59	0.0388	0.04004	0.06076	0.05907
3043.19	0.0387	0.03956	0.06051	0.05862
3036.81	0.03856	0.0392	0.05991	0.05839
3030.45	0.03829	0.03888	0.0594	0.05814
3024.13	0.03857	0.03875	0.05961	0.05781
3017.83	0.03824	0.03929	0.05974	0.05789
3011.55	0.03788	0.03867	0.0592	0.05787
3005.3	0.03815	0.03841	0.05876	0.05733
2999.09	0.03807	0.03869	0.05865	0.05772
2992.88	0.03738	0.03845	0.05905	0.05768
2986.72	0.03743	0.03845	0.05848	0.05672
2980.57	0.03772	0.03839	0.05861	0.05683
2974.45	0.03725	0.03849	0.05835	0.05644
2968.35	0.0375	0.0386	0.05828	0.05643
2962.29	0.03747	0.03846	0.05803	0.05654
2956.24	0.03756	0.03827	0.05766	0.05636
2950.22	0.03763	0.03826	0.05766	0.0558
2944.22	0.03718	0.03835	0.058	0.05569
2938.25	0.03701	0.03856	0.05783	0.05632
2932.3	0.03744	0.03877	0.05729	0.05605
2926.38	0.03727	0.03822	0.05739	0.05609
2920.48	0.03778	0.03807	0.05776	0.05612
2914.6	0.0378	0.03783	0.05774	0.05619
2908.75	0.03778	0.03853	0.05797	0.05613
2902.92	0.03739	0.03856	0.05817	0.05606
2897.11	0.03761	0.0386	0.05825	0.05682
2891.33	0.03782	0.03888	0.05838	0.05655
2885.57	0.03798	0.03883	0.05811	0.05677
2879.84	0.03795	0.03879	0.05833	0.05697
2874.12	0.03789	0.03894	0.05864	0.05705
2868.43	0.03798	0.03901	0.05864	0.05687
2862.76	0.03865	0.03907	0.05858	0.05719
2857.11	0.03842	0.03941	0.05891	0.05701
2851.49	0.03861	0.03925	0.05901	0.05733
2845.89	0.03867	0.03945	0.05899	0.0572
2840.3	0.03885	0.03956	0.05912	0.05707
2834.75	0.0389	0.03986	0.05923	0.05758
2829.21	0.03918	0.04034	0.05934	0.05744
2823.69	0.03933	0.04046	0.05924	0.05758
2818.2	0.03984	0.04035	0.05953	0.05734
2812.73	0.03984	0.04044	0.05942	0.05698
2807.28	0.03988	0.04088	0.05898	0.05699
2801.85	0.03994	0.0411	0.0588	0.05693
2796.44	0.0403	0.04114	0.05862	0.05682
2791.05	0.04066	0.04117	0.05804	0.05611
2785.69	0.04097	0.04145	0.05781	0.05597
2780.34	0.04103	0.04181	0.05796	0.05576
2775.01	0.04125	0.04227	0.05783	0.05577
2769.71	0.04172	0.04234	0.05759	0.05542
2764.42	0.04187	0.04278	0.0574	0.05517
2759.15	0.04191	0.04314	0.05681	0.05484
2753.91	0.04218	0.04326	0.05644	0.05429
2748.69	0.04215	0.04328	0.05629	0.05395
2743.48	0.04274	0.04364	0.0561	0.0534
2738.29	0.04322	0.0439	0.05568	0.05331
2733.13	0.04333	0.04441	0.05543	0.05292
2727.98	0.04384	0.04437	0.05518	0.05221
2722.85	0.04367	0.04459	0.05433	0.05162
2717.75	0.04372	0.04515	0.05406	0.05172
2712.65	0.04425	0.04557	0.05377	0.0514
2707.58	0.04458	0.04583	0.0534	0.05118
2702.53	0.04486	0.04587	0.0529	0.05073
2697.5	0.04518	0.04576	0.05231	0.05041
2692.49	0.04511	0.04609	0.05194	0.04977
2687.49	0.04526	0.04642	0.05153	0.0491
2682.51	0.04519	0.04646	0.05095	0.04879
2677.56	0.04511	0.04616	0.05035	0.04838
2672.61	0.04596	0.04665	0.05	0.04792
2667.69	0.04619	0.04707	0.04919	0.04773
2662.79	0.04596	0.04712	0.049	0.04734
2657.9	0.04642	0.04753	0.04862	0.04664
2653.03	0.04651	0.048	0.04835	0.04612
2648.19	0.04648	0.04796	0.04767	0.04586
2643.35	0.0465	0.0478	0.04697	0.04539
2638.54	0.04652	0.04756	0.04667	0.04488
2633.74	0.04688	0.0477	0.0463	0.04423
2628.96	0.04709	0.04811	0.04555	0.0433
2624.2	0.0469	0.04814	0.04527	0.04301
2619.45	0.04697	0.04826	0.04469	0.04269
2614.72	0.04695	0.04827	0.04419	0.04273
2610.01	0.04694	0.04827	0.044	0.04247
2605.32	0.0472	0.04818	0.04335	0.04211
2600.64	0.04726	0.04821	0.04309	0.04171
2595.98	0.04689	0.04834	0.04299	0.0414
2591.34	0.04685	0.04832	0.04264	0.04119
2586.71	0.04673	0.04808	0.04257	0.041
2582.1	0.0467	0.04801	0.04229	0.04095
2577.51	0.04633	0.04789	0.04193	0.04062
2572.92	0.04616	0.04769	0.0421	0.04054
2568.36	0.0462	0.04756	0.04189	0.04061
2563.82	0.04628	0.04759	0.04189	0.04024
2559.29	0.04603	0.04772	0.04185	0.0404
2554.77	0.04582	0.04743	0.04153	0.04054
2550.28	0.04577	0.04731	0.04144	0.04042
2545.79	0.04541	0.04703	0.04151	0.04024
2541.33	0.04537	0.0468	0.04166	0.04033
2536.88	0.04531	0.04678	0.0417	0.04026
2532.44	0.04485	0.0468	0.04157	0.04061
2528.02	0.04498	0.04667	0.0415	0.04079
2523.62	0.04508	0.0464	0.04174	0.04039
2519.23	0.04459	0.04617	0.04145	0.04041
2514.86	0.04434	0.04591	0.0414	0.0405
2510.49	0.04433	0.04576	0.04159	0.0404
2506.15	0.04435	0.04558	0.04191	0.04026
2501.83	0.04413	0.04545	0.04218	0.04054
2497.51	0.0439	0.04545	0.04199	0.04098
2493.21	0.04353	0.04511	0.04189	0.04095
2488.93	0.04341	0.04483	0.0423	0.04107
2484.66	0.04356	0.04484	0.04262	0.04126
2480.4	0.04351	0.04492	0.04237	0.04134
2476.17	0.04317	0.04472	0.04238	0.04126
2471.94	0.04289	0.04444	0.04303	0.04163
2467.73	0.04277	0.0442	0.04275	0.04186
2463.53	0.04272	0.04427	0.04289	0.04195
2459.35	0.04268	0.04433	0.0431	0.04199
2455.18	0.04252	0.04412	0.04343	0.04218
2451.03	0.0423	0.04389	0.04345	0.0423
2446.88	0.04242	0.04376	0.04342	0.0422
2442.76	0.04253	0.04353	0.04359	0.04238
2438.65	0.04227	0.04336	0.0436	0.04254
2434.55	0.04225	0.04344	0.04381	0.04279
2430.46	0.0421	0.04329	0.04427	0.0429
2426.4	0.0418	0.04323	0.0441	0.0431
2422.33	0.0417	0.04316	0.04402	0.04311
2418.29	0.04154	0.04295	0.0444	0.04319
2414.26	0.04134	0.0427	0.0446	0.04334
2410.24	0.0412	0.04263	0.04475	0.04362
2406.24	0.04125	0.04243	0.04499	0.04387
2402.25	0.04123	0.04221	0.04514	0.04412
2398.27	0.04105	0.04203	0.04515	0.04406
2394.31	0.04112	0.04204	0.04536	0.04415
2390.36	0.04113	0.04205	0.04563	0.04426
2386.42	0.04102	0.04206	0.04582	0.04441
2382.5	0.04062	0.04185	0.046	0.04429
2378.59	0.04001	0.04134	0.04656	0.04437
2374.68	0.03897	0.04098	0.04666	0.04467
2370.8	0.03772	0.04099	0.04688	0.04453
2366.93	0.03694	0.04044	0.04674	0.04437
2363.06	0.03558	0.03981	0.04698	0.04399
2359.21	0.03548	0.03984	0.04711	0.0433
2355.37	0.03731	0.04022	0.04723	0.04319
2351.55	0.03872	0.04024	0.04719	0.04413
2347.74	0.03926	0.04049	0.04762	0.04475
2343.94	0.03887	0.04062	0.04778	0.04468
2340.16	0.03828	0.04062	0.04821	0.04442
2336.38	0.03799	0.04056	0.04887	0.0447
2332.62	0.03833	0.04043	0.04891	0.04543
2328.87	0.03872	0.04024	0.04871	0.04529
2325.13	0.03903	0.04089	0.04888	0.04546
2321.4	0.039	0.04148	0.04911	0.04621
2317.69	0.03954	0.04136	0.04937	0.04661
2313.99	0.04022	0.04144	0.04949	0.04696
2310.3	0.04037	0.04189	0.04935	0.04724
2306.62	0.04089	0.0422	0.04949	0.04757
2302.95	0.04112	0.04223	0.04975	0.04779
2299.29	0.04136	0.04216	0.04999	0.04809
2295.65	0.0416	0.04238	0.05013	0.04835
2292.02	0.04204	0.04265	0.05038	0.04868
2288.4	0.04216	0.04275	0.05041	0.04901
2284.79	0.04214	0.04298	0.05051	0.04935
2281.19	0.04225	0.04326	0.05078	0.04954
2277.6	0.04248	0.04338	0.05116	0.04968
2274.03	0.04261	0.04354	0.05126	0.04995
2270.47	0.04297	0.04385	0.05148	0.05016
2266.91	0.04342	0.044	0.05172	0.05038
2263.37	0.0435	0.0441	0.05192	0.05065
2259.84	0.04362	0.0444	0.05253	0.05087
2256.32	0.0438	0.04454	0.05266	0.05096
2252.81	0.04427	0.04464	0.05253	0.05109
2249.31	0.04466	0.04486	0.05238	0.05121
2245.82	0.04482	0.04522	0.0527	0.05142
2242.35	0.04481	0.04542	0.05306	0.05156
2238.88	0.04498	0.04566	0.05316	0.05169
2235.43	0.0453	0.04591	0.05333	0.05169
2231.98	0.04563	0.04604	0.05351	0.05191
2228.55	0.04572	0.0462	0.05385	0.0525
2225.12	0.04574	0.04644	0.05406	0.05285
2221.71	0.04599	0.04674	0.05425	0.05312
2218.31	0.04619	0.04699	0.05443	0.05323
2214.92	0.04652	0.04733	0.05472	0.05338
2211.54	0.04695	0.04758	0.05483	0.0537
2208.16	0.04714	0.04763	0.0548	0.05401
2204.8	0.04757	0.04773	0.05511	0.05445
2201.46	0.0478	0.04795	0.05561	0.05465
2198.11	0.04786	0.04835	0.05613	0.05493
2194.78	0.04814	0.04876	0.05631	0.05517
2191.46	0.04852	0.04912	0.05665	0.05559
2188.15	0.04885	0.04933	0.05709	0.05612
2184.85	0.04895	0.04952	0.05739	0.0565
2181.56	0.04898	0.04969	0.05775	0.05675
2178.28	0.04898	0.04972	0.05806	0.05703
2175.01	0.04907	0.04982	0.05866	0.05763
2171.75	0.0493	0.05001	0.05897	0.05821
2168.5	0.04961	0.05016	0.0592	0.05868
2165.26	0.04983	0.05032	0.05958	0.05904
2162.03	0.04979	0.0504	0.05999	0.05928
2158.8	0.04988	0.05053	0.06061	0.05982
2155.59	0.05002	0.05081	0.06111	0.06034
2152.39	0.05008	0.05104	0.06154	0.06087
2149.19	0.05027	0.05108	0.06219	0.06125
2146.01	0.05043	0.05107	0.06263	0.06155
2142.84	0.05058	0.05119	0.06301	0.06212
2139.67	0.05059	0.05133	0.06342	0.06262
2136.51	0.05069	0.05136	0.06393	0.06317
2133.37	0.05091	0.0515	0.06457	0.06372
2130.23	0.0509	0.05164	0.06514	0.06414
2127.1	0.05097	0.0517	0.06571	0.06476
2123.99	0.05113	0.05177	0.06634	0.06532
2120.87	0.05122	0.05188	0.06695	0.06576
2117.77	0.05116	0.05203	0.06751	0.06624
2114.68	0.05099	0.05223	0.06804	0.06676
2111.6	0.0512	0.05242	0.06857	0.06737
2108.53	0.05147	0.05254	0.06905	0.06806
2105.46	0.05154	0.05259	0.0696	0.0687
2102.4	0.05164	0.0527	0.07033	0.06942
2099.36	0.0517	0.05284	0.07092	0.07001
2096.32	0.05178	0.05288	0.07144	0.07052
2093.29	0.05195	0.05276	0.07214	0.07095
2090.27	0.05208	0.0527	0.07268	0.07131
2087.26	0.05213	0.05283	0.07322	0.07193
2084.25	0.05222	0.05291	0.07371	0.07264
2081.26	0.05237	0.05289	0.07434	0.07334
2078.27	0.05253	0.05293	0.07506	0.074
2075.3	0.05262	0.05309	0.07562	0.0746
2072.33	0.05272	0.05333	0.0763	0.07517
2069.37	0.05267	0.05355	0.07683	0.07566
2066.41	0.05258	0.05368	0.07732	0.07631
2063.47	0.05264	0.05369	0.07806	0.07696
2060.53	0.05264	0.05363	0.07873	0.07726
2057.61	0.05275	0.05368	0.07933	0.0777
2054.69	0.05315	0.05389	0.08016	0.07852
2051.78	0.0534	0.05413	0.08098	0.07921
2048.88	0.05358	0.05438	0.0816	0.07981
2045.99	0.05377	0.05451	0.08218	0.08047
2043.1	0.05392	0.05447	0.08276	0.08114
2040.22	0.05444	0.05456	0.08344	0.08185
2037.35	0.05482	0.0549	0.08412	0.08237
2034.49	0.05486	0.05532	0.08476	0.08283
2031.64	0.05517	0.05565	0.08547	0.08346
2028.79	0.05554	0.05586	0.08625	0.08407
2025.95	0.05592	0.05612	0.08695	0.08455
2023.12	0.0564	0.05636	0.0875	0.08485
2020.3	0.05665	0.05654	0.08775	0.08513
2017.49	0.05683	0.05693	0.08801	0.08552
2014.68	0.05718	0.05753	0.0886	0.08596
2011.89	0.05761	0.05805	0.08917	0.08631
2009.09	0.05818	0.0585	0.08952	0.08665
2006.31	0.05876	0.05896	0.08966	0.08698
2003.54	0.05921	0.05944	0.08969	0.08721
2000.77	0.05963	0.05994	0.08988	0.08735
1998.01	0.06001	0.06037	0.09027	0.08732
1995.26	0.06034	0.06076	0.09057	0.08713
1992.51	0.06082	0.06127	0.09063	0.08684
1989.78	0.06154	0.06183	0.09058	0.08662
1987.04	0.0623	0.06233	0.09058	0.08672
1984.32	0.06298	0.06287	0.09057	0.08679
1981.61	0.06344	0.06351	0.09043	0.08658
1978.9	0.06392	0.06419	0.09024	0.08643
1976.2	0.06455	0.06486	0.09005	0.08629
1973.51	0.06511	0.06555	0.0899	0.08607
1970.82	0.06565	0.06627	0.08983	0.08584
1968.15	0.0662	0.06696	0.08952	0.08536
1965.48	0.06686	0.06755	0.089	0.08488
1962.81	0.06769	0.06815	0.08861	0.08455
1960.16	0.06843	0.06884	0.08817	0.08403
1957.51	0.06911	0.06954	0.08764	0.08348
1954.87	0.06978	0.07025	0.08725	0.08323
1952.23	0.07039	0.07095	0.08688	0.08299
1949.61	0.07104	0.07155	0.08641	0.08252
1946.98	0.07166	0.07201	0.08582	0.08184
1944.37	0.07204	0.07243	0.08514	0.08099
1941.77	0.07249	0.07303	0.08463	0.08035
1939.16	0.07324	0.07382	0.08446	0.08022
1936.57	0.07386	0.0745	0.08422	0.08014
1933.99	0.07441	0.07508	0.08374	0.0799
1931.41	0.07513	0.07568	0.08328	0.07948
1928.84	0.07573	0.07622	0.08278	0.07901
1926.27	0.07598	0.07668	0.08221	0.07848
1923.71	0.07608	0.07712	0.08182	0.07779
1921.16	0.07635	0.07754	0.08146	0.07716
1918.62	0.07684	0.07799	0.08096	0.07678
1916.08	0.07766	0.07862	0.08064	0.07661
1913.55	0.07841	0.07928	0.08048	0.07641
1911.03	0.07877	0.0798	0.08026	0.07597
1908.51	0.07918	0.08024	0.0799	0.07567
1906	0.07976	0.08069	0.07939	0.07569
1903.49	0.08026	0.08117	0.07881	0.07578
1900.99	0.08076	0.08167	0.07845	0.07571
1898.5	0.08111	0.08213	0.07832	0.07543
1896.01	0.08121	0.08251	0.07817	0.07492
1893.54	0.08139	0.08285	0.07782	0.07446
1891.07	0.08178	0.08314	0.07734	0.0742
1888.6	0.08217	0.08344	0.07705	0.07406
1886.14	0.08272	0.08383	0.07718	0.07416
1883.69	0.08328	0.08431	0.07732	0.07433
1881.24	0.08357	0.0848	0.07713	0.07425
1878.8	0.08382	0.08528	0.07686	0.07394
1876.37	0.08434	0.08569	0.07678	0.07373
1873.94	0.08468	0.08582	0.07664	0.07352
1871.52	0.08429	0.08567	0.07627	0.07293
1869.11	0.08382	0.08565	0.07596	0.07226
1866.7	0.08433	0.08619	0.07595	0.0723
1864.29	0.08526	0.08703	0.07595	0.07268
1861.9	0.08582	0.08775	0.07589	0.0728
1859.51	0.0861	0.08821	0.07579	0.07271
1857.12	0.08625	0.08848	0.07559	0.07255
1854.75	0.08649	0.08871	0.0754	0.07251
1852.37	0.08679	0.08885	0.07525	0.07251
1850.01	0.08675	0.08867	0.07485	0.0722
1847.65	0.08632	0.08829	0.07417	0.07145
1845.29	0.086	0.08819	0.07371	0.07085
1842.95	0.08638	0.08856	0.07373	0.07085
1840.61	0.087	0.08901	0.07373	0.07089
1838.27	0.0874	0.08931	0.07362	0.07068
1835.94	0.08762	0.08951	0.07351	0.07045
1833.62	0.08753	0.08963	0.07318	0.07017
1831.3	0.08716	0.08963	0.07272	0.06978
1828.99	0.08697	0.08956	0.0724	0.06956
1826.68	0.08708	0.0895	0.07214	0.06945
1824.38	0.08733	0.08958	0.07194	0.06923
1822.08	0.08778	0.08987	0.0721	0.06917
1819.8	0.08816	0.09018	0.07228	0.06929
1817.51	0.08827	0.09037	0.0722	0.06938
1815.23	0.08827	0.09045	0.07197	0.06941
1812.96	0.08814	0.09043	0.0717	0.06933
1810.7	0.08797	0.09031	0.07145	0.06901
1808.44	0.08806	0.09023	0.07131	0.06874
1806.18	0.08823	0.09031	0.07134	0.06875
1803.93	0.08805	0.09046	0.07151	0.06883
1801.69	0.08771	0.09061	0.07177	0.06884
1799.45	0.08776	0.09073	0.07208	0.06903
1797.22	0.088	0.09067	0.07231	0.06931
1794.99	0.08776	0.0904	0.07231	0.0693
1792.77	0.08748	0.09027	0.07232	0.06928
1790.55	0.08794	0.09057	0.07264	0.06972
1788.34	0.08862	0.09098	0.07288	0.0702
1786.14	0.08877	0.09106	0.07271	0.07026
1783.94	0.08855	0.09085	0.07245	0.07008
1781.74	0.08833	0.09065	0.07253	0.06996
1779.55	0.08826	0.09054	0.0728	0.06996
1777.37	0.08812	0.09034	0.07284	0.06985
1775.19	0.0876	0.08996	0.07253	0.06943
1773.02	0.0869	0.08967	0.07231	0.06912
1770.85	0.08679	0.08984	0.07273	0.06973
1768.69	0.08748	0.09039	0.07356	0.07091
1766.53	0.08813	0.09083	0.0742	0.0717
1764.38	0.08814	0.09092	0.07439	0.07173
1762.24	0.08774	0.09081	0.0744	0.07138
1760.09	0.08753	0.09071	0.07466	0.07135
1757.96	0.08755	0.09054	0.07501	0.07168
1755.83	0.0874	0.09008	0.07506	0.07181
1753.7	0.08676	0.0893	0.07473	0.07141
1751.58	0.0857	0.08839	0.0741	0.07063
1749.47	0.08486	0.0878	0.07375	0.07019
1747.35	0.08492	0.08782	0.07431	0.07067
1745.25	0.08545	0.08821	0.07519	0.07147
1743.15	0.08574	0.08849	0.07554	0.07183
1741.05	0.08565	0.0885	0.07539	0.07182
1738.96	0.0853	0.08824	0.07514	0.07173
1736.88	0.08462	0.08772	0.07487	0.07149
1734.8	0.0838	0.08716	0.07462	0.07109
1732.72	0.08375	0.08705	0.07486	0.07134
1730.65	0.08468	0.08757	0.07569	0.07249
1728.59	0.0857	0.08829	0.07653	0.07364
1726.53	0.0862	0.08871	0.07705	0.07427
1724.47	0.08614	0.08867	0.07722	0.07439
1722.42	0.0857	0.08822	0.07709	0.07413
1720.38	0.08476	0.0874	0.07657	0.07346
1718.33	0.08329	0.08649	0.07577	0.07232
1716.3	0.08276	0.08621	0.07598	0.07213
1714.27	0.08408	0.08692	0.07737	0.07371
1712.24	0.0854	0.08791	0.07828	0.07506
1710.22	0.08593	0.08856	0.07866	0.07556
1708.2	0.08583	0.08876	0.07891	0.07553
1706.19	0.08537	0.08862	0.07914	0.0754
1704.18	0.08475	0.08812	0.07921	0.07528
1702.18	0.08393	0.08724	0.07894	0.07478
1700.18	0.08319	0.08643	0.07867	0.07396
1698.19	0.08351	0.08654	0.07909	0.07409
1696.2	0.08532	0.08795	0.08038	0.0759
1694.22	0.0875	0.08991	0.0818	0.07815
1692.24	0.08889	0.09132	0.08276	0.0796
1690.27	0.08928	0.09167	0.0832	0.08016
1688.29	0.08883	0.09113	0.08316	0.08006
1686.33	0.08785	0.09039	0.08267	0.07956
1684.37	0.08756	0.09047	0.08259	0.07964
1682.41	0.08906	0.09177	0.08385	0.08106
1680.46	0.09127	0.09354	0.08558	0.08284
1678.51	0.09273	0.09485	0.08676	0.08404
1676.57	0.09329	0.09551	0.08747	0.08474
1674.63	0.09338	0.09583	0.08801	0.0852
1672.7	0.09333	0.09614	0.08847	0.08549
1670.77	0.09362	0.09662	0.08907	0.086
1668.84	0.09476	0.09737	0.09022	0.08729
1666.93	0.09622	0.09827	0.09154	0.08883
1665.01	0.09716	0.09906	0.09241	0.0898
1663.1	0.09764	0.09967	0.09295	0.09034
1661.19	0.09822	0.10017	0.09356	0.09096
1659.29	0.09874	0.10041	0.09412	0.09148
1657.39	0.09842	0.10001	0.09409	0.09125
1655.49	0.09692	0.09887	0.0931	0.08995
1653.6	0.09542	0.09769	0.09204	0.08871
1651.72	0.09542	0.0974	0.09226	0.08891
1649.84	0.0962	0.09809	0.09313	0.08973
1647.96	0.0968	0.09932	0.0937	0.09024
1646.09	0.09796	0.10086	0.09462	0.09132
1644.22	0.09976	0.10239	0.09594	0.09302
1642.35	0.10096	0.10335	0.09674	0.09413
1640.5	0.10092	0.10345	0.09674	0.09414
1638.64	0.09983	0.10287	0.09613	0.09327
1636.79	0.0986	0.10225	0.09535	0.09221
1634.94	0.09866	0.10225	0.09523	0.0921
1633.1	0.1001	0.10291	0.09583	0.09295
1631.26	0.10116	0.10361	0.09612	0.09348
1629.42	0.10127	0.10388	0.09593	0.09339
1627.59	0.10078	0.10367	0.09545	0.09288
1625.77	0.10016	0.10318	0.09475	0.09211
1623.94	0.09974	0.1027	0.09404	0.09136
1622.12	0.09964	0.1024	0.09366	0.09095
1620.31	0.09946	0.10216	0.09342	0.09055
1618.5	0.09885	0.10183	0.0929	0.08975
1616.69	0.09833	0.10155	0.09231	0.08899
1614.89	0.09851	0.10153	0.09208	0.08884
1613.09	0.09904	0.10171	0.09202	0.089
1611.3	0.09931	0.10185	0.09175	0.08889
1609.51	0.09926	0.10187	0.09128	0.08846
1607.72	0.09917	0.10185	0.09086	0.08801
1605.94	0.09918	0.10181	0.0906	0.08769
1604.16	0.09915	0.1017	0.09032	0.0874
1602.39	0.09896	0.1015	0.0899	0.08706
1600.61	0.09872	0.10127	0.08945	0.08672
1598.85	0.09854	0.10107	0.08905	0.08638
1597.09	0.09837	0.10091	0.08858	0.08595
1595.33	0.09824	0.10081	0.08812	0.08551
1593.57	0.09824	0.10079	0.08783	0.08518
1591.82	0.09835	0.10085	0.08769	0.08497
1590.07	0.09848	0.10096	0.08758	0.08482
1588.33	0.09857	0.10103	0.08741	0.08465
1586.59	0.09868	0.10105	0.08719	0.08446
1584.85	0.09886	0.10102	0.087	0.0843
1583.12	0.09908	0.10094	0.08684	0.08417
1581.39	0.09908	0.10073	0.08661	0.08394
1579.67	0.09849	0.10026	0.08609	0.08327
1577.95	0.09742	0.09963	0.08525	0.08213
1576.23	0.09673	0.09923	0.08449	0.08121
1574.52	0.09688	0.09924	0.08413	0.08099
1572.81	0.0974	0.0995	0.08401	0.08115
1571.1	0.09768	0.09974	0.08383	0.08117
1569.4	0.09771	0.09997	0.08364	0.08098
1567.7	0.09795	0.10032	0.08374	0.08092
1566.01	0.09836	0.10066	0.08403	0.08103
1564.32	0.09837	0.10059	0.08395	0.08083
1562.63	0.09744	0.09971	0.08313	0.07998
1560.94	0.09529	0.09816	0.08129	0.07815
1559.26	0.09313	0.09686	0.07942	0.07613
1557.59	0.09293	0.0969	0.07899	0.07543
1555.91	0.09528	0.09846	0.08045	0.07678
1554.25	0.09793	0.10061	0.08182	0.07849
1552.58	0.0996	0.10245	0.08249	0.07954
1550.92	0.10066	0.10373	0.08291	0.08007
1549.26	0.10134	0.10446	0.08317	0.08015
1547.6	0.10146	0.10452	0.08318	0.07974
1545.95	0.10068	0.10368	0.08274	0.07876
1544.3	0.09873	0.10196	0.08159	0.07714
1542.66	0.09599	0.10006	0.07953	0.07503
1541.02	0.09493	0.09947	0.07769	0.07387
1539.38	0.09756	0.10102	0.07878	0.07534
1537.75	0.10098	0.10372	0.08066	0.07718
1536.11	0.10342	0.10623	0.08215	0.07847
1534.49	0.10488	0.10798	0.08295	0.07914
1532.87	0.10614	0.1092	0.08334	0.07968
1531.24	0.10766	0.1102	0.08359	0.08038
1529.63	0.10891	0.11095	0.08362	0.08073
1528.01	0.10944	0.11126	0.08335	0.08049
1526.4	0.1092	0.11107	0.08281	0.07983
1524.8	0.10843	0.11054	0.08208	0.07907
1523.19	0.10757	0.11014	0.08135	0.07854
1521.59	0.10751	0.11046	0.08098	0.07858
1520	0.10903	0.11184	0.08153	0.07929
1518.4	0.11135	0.11406	0.08243	0.08014
1516.81	0.11389	0.1166	0.08346	0.08104
1515.23	0.11627	0.11893	0.08445	0.08187
1513.64	0.11806	0.12052	0.08525	0.0825
1512.06	0.11861	0.121	0.08547	0.08255
1510.49	0.11768	0.12059	0.08474	0.08169
1508.91	0.11651	0.12036	0.08355	0.08048
1507.34	0.11746	0.12166	0.08331	0.0804
1505.78	0.12159	0.12489	0.08476	0.08216
1504.21	0.12708	0.12902	0.08738	0.08512
1502.65	0.13069	0.13256	0.08898	0.08684
1501.1	0.13292	0.13516	0.08995	0.08779
1499.54	0.13468	0.13724	0.09057	0.0883
1497.99	0.13667	0.13939	0.09116	0.08873
1496.44	0.13948	0.14188	0.09206	0.08948
1494.9	0.14266	0.14449	0.09324	0.09063
1493.36	0.1452	0.14684	0.09413	0.09154
1491.82	0.14708	0.14893	0.09475	0.09214
1490.28	0.14885	0.15116	0.0953	0.09261
1488.75	0.1515	0.15401	0.09618	0.09335
1487.23	0.15566	0.15761	0.09785	0.09504
1485.7	0.16005	0.16155	0.09953	0.09685
1484.18	0.16405	0.16535	0.10106	0.09858
1482.66	0.16746	0.16877	0.10235	0.10007
1481.14	0.17023	0.17171	0.10337	0.10128
1479.63	0.17239	0.17411	0.10409	0.10209
1478.12	0.17405	0.17604	0.10461	0.10256
1476.61	0.17529	0.17769	0.10495	0.1027
1475.11	0.17646	0.17959	0.10521	0.10261
1473.61	0.1789	0.18242	0.10587	0.10294
1472.11	0.18364	0.1865	0.10763	0.1047
1470.62	0.18932	0.19131	0.10982	0.10702
1469.12	0.19468	0.19606	0.11201	0.10939
1467.64	0.1989	0.20027	0.11372	0.11114
1466.15	0.20243	0.204	0.115	0.11238
1464.67	0.20595	0.20744	0.11621	0.11357
1463.19	0.20929	0.21042	0.11731	0.11464
1461.71	0.21174	0.21263	0.1182	0.11543
1460.24	0.21235	0.21418	0.1184	0.11522
1458.77	0.21288	0.21614	0.1186	0.11487
1457.3	0.21599	0.21983	0.11978	0.11569
1455.84	0.22298	0.22562	0.12242	0.11838
1454.37	0.23195	0.23248	0.12581	0.12243
1452.92	0.23943	0.23895	0.12841	0.12557
1451.46	0.2453	0.24448	0.13048	0.12799
1450.01	0.25028	0.24937	0.13218	0.12979
1448.56	0.25532	0.25425	0.13388	0.13137
1447.11	0.26111	0.25953	0.13587	0.13339
1445.67	0.2673	0.26511	0.13797	0.13567
1444.22	0.27338	0.27054	0.14005	0.13806
1442.78	0.27859	0.27539	0.14181	0.14004
1441.35	0.28268	0.27946	0.14321	0.14141
1439.92	0.28594	0.28301	0.14437	0.14242
1438.49	0.28896	0.28664	0.14543	0.14325
1437.06	0.29313	0.291	0.1469	0.14463
1435.64	0.2991	0.29638	0.14897	0.14673
1434.21	0.30602	0.30254	0.15127	0.14911
1432.8	0.31312	0.30905	0.15358	0.15153
1431.38	0.32006	0.31563	0.15584	0.15398
1429.97	0.327	0.32215	0.15822	0.15658
1428.56	0.33374	0.32839	0.1606	0.15916
1427.15	0.33981	0.33416	0.16281	0.16147
1425.74	0.34496	0.33939	0.16462	0.16321
1424.34	0.34966	0.34415	0.16627	0.16478
1422.94	0.35399	0.34865	0.16776	0.1662
1421.55	0.35801	0.35326	0.169	0.16743
1420.15	0.36276	0.35859	0.17041	0.16887
1418.76	0.36927	0.36515	0.17241	0.17098
1417.37	0.37793	0.37289	0.17521	0.17399
1415.99	0.38758	0.38112	0.17866	0.17773
1414.61	0.39646	0.38904	0.18181	0.18111
1413.23	0.40427	0.39628	0.18465	0.18412
1411.85	0.41109	0.40289	0.18706	0.18659
1410.47	0.41733	0.40915	0.18921	0.18873
1409.1	0.42319	0.41524	0.19129	0.19076
1407.73	0.4287	0.42132	0.19335	0.19273
1406.36	0.43409	0.42742	0.19556	0.19484
1405	0.43963	0.43347	0.1978	0.19702
1403.64	0.44518	0.43927	0.19997	0.19916
1402.28	0.45025	0.44463	0.20184	0.20097
1400.93	0.45457	0.44957	0.20351	0.20243
1399.57	0.45851	0.45441	0.20521	0.20385
1398.22	0.46259	0.45961	0.20707	0.20534
1396.87	0.46785	0.46556	0.20939	0.20738
1395.53	0.47451	0.47234	0.21201	0.20985
1394.18	0.48237	0.47963	0.21491	0.21275
1392.84	0.49042	0.48679	0.21786	0.21587
1391.51	0.49735	0.49331	0.2205	0.21862
1390.17	0.50302	0.49908	0.22289	0.22107
1388.84	0.5078	0.50442	0.22505	0.22313
1387.51	0.51311	0.5099	0.22748	0.22547
1386.18	0.5193	0.5158	0.23013	0.2281
1384.85	0.52617	0.52195	0.2331	0.23112
1383.53	0.53259	0.52795	0.23593	0.23397
1382.21	0.53823	0.53342	0.23855	0.23655
1380.89	0.54288	0.53816	0.24086	0.23873
1379.58	0.54657	0.54222	0.24275	0.24046
1378.26	0.54973	0.54581	0.24454	0.24205
1376.96	0.55265	0.54927	0.24627	0.24352
1375.65	0.55607	0.55297	0.24834	0.24535
1374.34	0.56044	0.55714	0.25065	0.2476
1373.04	0.56579	0.56178	0.25322	0.25028
1371.74	0.57174	0.5667	0.25583	0.25328
1370.44	0.5775	0.57156	0.25838	0.25619
1369.15	0.5827	0.57605	0.26089	0.25898
1367.85	0.58687	0.58	0.26322	0.26138
1366.56	0.59005	0.58339	0.26528	0.26346
1365.28	0.59245	0.58646	0.2671	0.26528
1363.99	0.59464	0.58968	0.26881	0.26713
1362.71	0.59783	0.59351	0.27105	0.26963
1361.43	0.60234	0.59808	0.27375	0.27268
1360.15	0.60804	0.60312	0.27702	0.27631
1358.87	0.61354	0.60809	0.28003	0.27963
1357.6	0.61833	0.61263	0.2828	0.28268
1356.33	0.62219	0.61668	0.28516	0.28524
1355.06	0.62578	0.62044	0.28763	0.28783
1353.79	0.62927	0.6241	0.29023	0.29045
1352.53	0.63258	0.6277	0.2931	0.29314
1351.27	0.63563	0.63122	0.29594	0.29579
1350.01	0.6384	0.63459	0.29871	0.29838
1348.75	0.64093	0.63779	0.30127	0.30097
1347.49	0.64332	0.64081	0.30381	0.30359
1346.24	0.64556	0.64361	0.30633	0.30624
1344.99	0.64767	0.64617	0.30871	0.30855
1343.74	0.64962	0.64854	0.31094	0.31058
1342.5	0.65143	0.65076	0.31286	0.31212
1341.26	0.65311	0.65283	0.31479	0.31362
1340.02	0.65463	0.65475	0.31692	0.31536
1338.78	0.65602	0.65653	0.31976	0.31809
1337.54	0.65728	0.65817	0.32304	0.32145
1336.31	0.6584	0.65967	0.32654	0.32516
1335.08	0.65938	0.66105	0.3298	0.32861
1333.85	0.66023	0.66229	0.33283	0.33177
1332.62	0.66095	0.66341	0.33564	0.33466
1331.39	0.66153	0.66442	0.33829	0.33733
1330.17	0.66199	0.6653	0.34093	0.34
1328.95	0.66232	0.66607	0.34356	0.34266
1327.73	0.66253	0.66671	0.34613	0.34526
1326.52	0.66261	0.66724	0.34867	0.34783
1325.3	0.66257	0.66765	0.35112	0.35031
1324.09	0.6624	0.66794	0.35353	0.35266
1322.88	0.66211	0.66811	0.35592	0.35493
1321.68	0.66171	0.66817	0.35829	0.35701
1320.47	0.66118	0.66811	0.36073	0.35917
1319.27	0.66054	0.66793	0.36324	0.36143
1318.07	0.65979	0.66763	0.36594	0.36407
1316.87	0.65892	0.66721	0.36874	0.36685
1315.67	0.65794	0.66668	0.37171	0.36986
1314.48	0.65684	0.66603	0.37476	0.37295
1313.29	0.65563	0.66527	0.37787	0.37609
1312.1	0.65432	0.66439	0.38088	0.37923
1310.91	0.6529	0.66339	0.38382	0.38233
1309.73	0.65137	0.66227	0.38661	0.38532
1308.54	0.64973	0.66104	0.38935	0.38821
1307.36	0.648	0.65969	0.39209	0.39105
1306.18	0.64615	0.65823	0.39489	0.39384
1305.01	0.6442	0.65665	0.39771	0.3966
1303.83	0.64213	0.65496	0.40053	0.3993
1302.66	0.63999	0.65315	0.40331	0.40193
1301.49	0.63784	0.65123	0.40608	0.40456
1300.32	0.63568	0.6492	0.40882	0.4072
1299.15	0.63346	0.64702	0.41158	0.4099
1297.99	0.63117	0.64468	0.41435	0.41264
1296.83	0.62875	0.64217	0.41715	0.41544
1295.67	0.62628	0.63951	0.41996	0.41824
1294.51	0.62377	0.63677	0.42277	0.42106
1293.35	0.62124	0.63397	0.42558	0.42385
1292.2	0.61863	0.63113	0.42839	0.42662
1291.05	0.61582	0.62825	0.43123	0.42936
1289.9	0.61286	0.62533	0.4341	0.43211
1288.75	0.60973	0.62234	0.43703	0.43491
1287.61	0.60657	0.6193	0.43999	0.43779
1286.46	0.60344	0.61622	0.44298	0.44074
1285.32	0.60037	0.6131	0.44596	0.44372
1284.18	0.5973	0.60994	0.44895	0.44671
1283.04	0.59413	0.60674	0.45191	0.4496
1281.91	0.59085	0.60347	0.45489	0.45246
1280.78	0.58746	0.60014	0.45789	0.45526
1279.64	0.58403	0.59673	0.46093	0.4581
1278.51	0.5806	0.59321	0.46399	0.46095
1277.39	0.57721	0.58955	0.46707	0.46385
1276.26	0.5738	0.58569	0.47014	0.46674
1275.14	0.57028	0.58156	0.47318	0.46957
1274.02	0.5666	0.57713	0.47619	0.47237
1272.9	0.56278	0.57235	0.47919	0.47516
1271.78	0.55883	0.56726	0.48217	0.47805
1270.66	0.55485	0.5619	0.48515	0.48098
1269.55	0.55086	0.55634	0.48809	0.48402
1268.44	0.54685	0.55069	0.49099	0.48705
1267.33	0.54276	0.54506	0.49382	0.49008
1266.22	0.53855	0.53958	0.49658	0.49304
1265.11	0.53425	0.53445	0.49931	0.49599
1264.01	0.52987	0.5298	0.50196	0.4988
1262.91	0.52548	0.52573	0.50462	0.50161
1261.81	0.52117	0.52225	0.50733	0.50437
1260.71	0.51698	0.51931	0.51015	0.50724
1259.61	0.51293	0.51674	0.51312	0.51024
1258.52	0.509	0.51439	0.51623	0.51343
1257.43	0.50514	0.51209	0.51941	0.51672
1256.34	0.50129	0.50969	0.52255	0.52001
1255.25	0.49745	0.50718	0.52568	0.5233
1254.16	0.49363	0.50454	0.52871	0.52645
1253.08	0.48984	0.5018	0.53173	0.52956
1251.99	0.48605	0.49895	0.53473	0.53261
1250.91	0.48219	0.49597	0.53772	0.53555
1249.83	0.47821	0.4928	0.54072	0.53843
1248.76	0.47406	0.48941	0.54361	0.54102
1247.68	0.46981	0.4858	0.54648	0.54353
1246.61	0.46547	0.48199	0.54916	0.54569
1245.53	0.46114	0.47806	0.55183	0.54785
1244.47	0.45683	0.47405	0.55443	0.54996
1243.4	0.45255	0.47	0.557	0.55213
1242.33	0.44831	0.46591	0.55953	0.55437
1241.27	0.44411	0.4618	0.56192	0.55656
1240.2	0.43997	0.45765	0.56424	0.55871
1239.14	0.43594	0.45349	0.56637	0.56068
1238.08	0.43202	0.44935	0.56846	0.56261
1237.03	0.42825	0.44525	0.5705	0.56453
1235.97	0.42457	0.4412	0.57255	0.56647
1234.92	0.42094	0.43719	0.57462	0.56854
1233.86	0.41735	0.43324	0.57667	0.57061
1232.81	0.41376	0.42937	0.57866	0.57269
1231.77	0.41023	0.42558	0.58062	0.57472
1230.72	0.40678	0.4219	0.58255	0.57668
1229.68	0.40344	0.41832	0.58455	0.57865
1228.63	0.40017	0.41483	0.58659	0.58063
1227.59	0.39693	0.41139	0.58873	0.58264
1226.55	0.39366	0.40801	0.5909	0.58466
1225.51	0.39033	0.40468	0.59302	0.58655
1224.48	0.38702	0.40144	0.59512	0.58842
1223.44	0.38378	0.39831	0.59711	0.59014
1222.41	0.38066	0.39528	0.59913	0.59188
1221.38	0.37766	0.39233	0.6012	0.59367
1220.35	0.37474	0.3894	0.6033	0.59553
1219.32	0.37185	0.38644	0.60546	0.59748
1218.3	0.36897	0.38343	0.60756	0.5994
1217.28	0.36613	0.38037	0.60958	0.60129
1216.25	0.36337	0.37728	0.61155	0.60309
1215.23	0.36072	0.3742	0.61348	0.60482
1214.21	0.35817	0.37115	0.61551	0.60656
1213.2	0.35567	0.36814	0.6176	0.60832
1212.18	0.35313	0.36515	0.61972	0.61015
1211.17	0.35054	0.36218	0.62186	0.612
1210.16	0.34787	0.35922	0.62372	0.61368
1209.15	0.34519	0.35631	0.62554	0.61534
1208.14	0.34255	0.35349	0.62704	0.61679
1207.13	0.33997	0.35078	0.62855	0.61823
1206.13	0.33746	0.34816	0.63008	0.61975
1205.12	0.33497	0.34562	0.63163	0.62128
1204.12	0.33245	0.34311	0.63325	0.62287
1203.12	0.32994	0.34062	0.63483	0.62443
1202.12	0.32745	0.33814	0.63627	0.62585
1201.12	0.32506	0.33568	0.63767	0.62724
1200.13	0.32283	0.33328	0.63897	0.62859
1199.14	0.32074	0.33095	0.64037	0.63002
1198.14	0.31878	0.32872	0.64194	0.63162
1197.15	0.31685	0.32656	0.64365	0.63328
1196.17	0.31489	0.32445	0.64554	0.63504
1195.18	0.31286	0.3224	0.64744	0.63677
1194.19	0.31079	0.3204	0.64936	0.63845
1193.21	0.30873	0.31842	0.65127	0.64013
1192.23	0.30671	0.31646	0.65318	0.64182
1191.25	0.30476	0.31448	0.65518	0.64357
1190.27	0.30285	0.31245	0.65724	0.64537
1189.29	0.30094	0.31034	0.65927	0.64711
1188.32	0.299	0.30816	0.66128	0.64879
1187.34	0.29701	0.30594	0.66309	0.65027
1186.37	0.29503	0.30373	0.66477	0.6516
1185.4	0.29309	0.30158	0.66635	0.65286
1184.43	0.29122	0.29949	0.66786	0.65407
1183.46	0.28942	0.29744	0.66943	0.65542
1182.5	0.28762	0.29538	0.67104	0.65685
1181.53	0.28577	0.29327	0.67261	0.65832
1180.57	0.28386	0.29109	0.67416	0.65981
1179.61	0.28188	0.28886	0.67551	0.66111
1178.65	0.27989	0.2866	0.67674	0.66229
1177.69	0.27797	0.28437	0.67784	0.66334
1176.73	0.27613	0.28219	0.67887	0.66432
1175.78	0.27438	0.28006	0.67993	0.66542
1174.82	0.27268	0.27795	0.68102	0.66659
1173.87	0.27096	0.27584	0.68206	0.66782
1172.92	0.26921	0.27369	0.68308	0.66909
1171.97	0.26743	0.27153	0.68397	0.67025
1171.02	0.26567	0.26938	0.68474	0.67133
1170.08	0.26396	0.26725	0.68545	0.67237
1169.13	0.26232	0.26517	0.68611	0.67336
1168.19	0.2607	0.26313	0.68674	0.67438
1167.25	0.25908	0.26108	0.68733	0.67543
1166.31	0.25739	0.25901	0.68776	0.67641
1165.37	0.25562	0.25689	0.68799	0.6773
1164.43	0.25381	0.25473	0.68807	0.6781
1163.5	0.25201	0.25257	0.68789	0.67872
1162.56	0.25027	0.25044	0.68772	0.67933
1161.63	0.24864	0.24839	0.68752	0.67993
1160.7	0.2471	0.24643	0.68736	0.68054
1159.77	0.24565	0.24455	0.68729	0.68122
1158.85	0.24423	0.24274	0.68719	0.6819
1157.92	0.24278	0.24098	0.68693	0.68251
1156.99	0.24132	0.23928	0.68666	0.6831
1156.07	0.23982	0.23763	0.68616	0.68358
1155.15	0.23831	0.23606	0.68567	0.68405
1154.23	0.2368	0.23457	0.68543	0.68457
1153.31	0.23529	0.23317	0.6852	0.6851
1152.39	0.23377	0.23184	0.68544	0.68567
1151.48	0.23225	0.23057	0.68573	0.68625
1150.56	0.23071	0.22934	0.6862	0.68665
1149.65	0.22917	0.22814	0.68672	0.68701
1148.74	0.22766	0.22695	0.68721	0.68723
1147.83	0.22622	0.22579	0.68769	0.6874
1146.92	0.22486	0.22461	0.68824	0.68768
1146.01	0.22356	0.22341	0.68882	0.68805
1145.1	0.2223	0.22215	0.68944	0.6885
1144.2	0.22103	0.22081	0.69011	0.68908
1143.3	0.21972	0.21938	0.6907	0.68958
1142.39	0.21834	0.21787	0.69114	0.68993
1141.5	0.21692	0.21629	0.69154	0.69022
1140.6	0.21549	0.21469	0.69177	0.69022
1139.7	0.21408	0.21311	0.69199	0.69022
1138.8	0.21271	0.21155	0.69223	0.69019
1137.91	0.21136	0.21002	0.69247	0.69015
1137.01	0.21	0.20852	0.69266	0.69015
1136.12	0.2086	0.20703	0.69284	0.69017
1135.23	0.20715	0.20555	0.69278	0.69007
1134.34	0.20567	0.20408	0.69262	0.68994
1133.46	0.20422	0.20264	0.69225	0.68975
1132.57	0.20283	0.20123	0.69172	0.68952
1131.69	0.20154	0.19986	0.69116	0.68936
1130.8	0.20036	0.19851	0.69054	0.68932
1129.92	0.19922	0.19717	0.68993	0.6893
1129.04	0.1981	0.1958	0.68934	0.68934
1128.16	0.19696	0.1944	0.68874	0.68939
1127.28	0.19574	0.19296	0.68799	0.68913
1126.41	0.19451	0.19151	0.68724	0.68887
1125.53	0.19329	0.19004	0.68631	0.68839
1124.66	0.19212	0.18859	0.68534	0.68785
1123.78	0.19099	0.18716	0.68434	0.68734
1122.91	0.18992	0.18573	0.68332	0.68684
1122.04	0.18886	0.18429	0.68226	0.68632
1121.17	0.18779	0.18285	0.68115	0.68579
1120.31	0.18671	0.18138	0.68	0.68522
1119.44	0.18562	0.17992	0.67861	0.68443
1118.58	0.18455	0.17848	0.67724	0.68364
1117.71	0.18355	0.17709	0.67574	0.68278
1116.85	0.1826	0.17577	0.67423	0.68191
1115.99	0.1817	0.17452	0.67279	0.68117
1115.13	0.18083	0.17333	0.67137	0.68048
1114.27	0.17994	0.1722	0.66994	0.67981
1113.42	0.17899	0.1711	0.66847	0.67916
1112.56	0.17796	0.17004	0.66698	0.67846
1111.71	0.17684	0.16902	0.66533	0.67755
1110.86	0.17569	0.16806	0.66368	0.67664
1110	0.17455	0.16717	0.66214	0.67562
1109.16	0.17346	0.16637	0.66062	0.6746
1108.31	0.17245	0.16565	0.65937	0.6737
1107.46	0.17154	0.16499	0.65828	0.67286
1106.61	0.17069	0.16437	0.6573	0.67207
1105.77	0.16989	0.16379	0.65652	0.67138
1104.92	0.16911	0.16324	0.65576	0.67068
1104.08	0.16833	0.16273	0.65515	0.66994
1103.24	0.16758	0.16226	0.65454	0.6692
1102.4	0.16687	0.16184	0.65423	0.66852
1101.56	0.1662	0.16149	0.65398	0.66786
1100.73	0.16557	0.16118	0.65396	0.66732
1099.89	0.16495	0.1609	0.65415	0.66691
1099.06	0.16432	0.16061	0.65435	0.66654
1098.22	0.16365	0.16031	0.65458	0.66629
1097.39	0.16295	0.15995	0.6548	0.66605
1096.56	0.16225	0.15954	0.65476	0.6658
1095.73	0.16155	0.15907	0.65468	0.66556
1094.9	0.1609	0.15853	0.65445	0.66531
1094.08	0.1603	0.15792	0.6541	0.66505
1093.25	0.15973	0.15724	0.65368	0.66479
1092.43	0.15916	0.1565	0.65301	0.6645
1091.6	0.15857	0.15569	0.65235	0.66421
1090.78	0.15791	0.15483	0.65123	0.66372
1089.96	0.15719	0.15396	0.65005	0.6632
1089.14	0.1564	0.15308	0.64863	0.66255
1088.32	0.15556	0.15222	0.64698	0.66177
1087.51	0.15469	0.1514	0.64532	0.66099
1086.69	0.1538	0.15061	0.6435	0.66019
1085.87	0.15291	0.14985	0.64169	0.65939
1085.06	0.15202	0.1491	0.63994	0.65866
1084.25	0.15115	0.14837	0.63821	0.65794
1083.44	0.1503	0.14765	0.63661	0.65722
1082.63	0.1495	0.14696	0.63517	0.65647
1081.82	0.14875	0.14633	0.63376	0.65573
1081.01	0.14807	0.14576	0.63282	0.65497
1080.21	0.14745	0.14526	0.63188	0.65421
1079.4	0.14685	0.14482	0.63136	0.65351
1078.6	0.14625	0.14442	0.63105	0.65285
1077.8	0.14563	0.14404	0.63084	0.65218
1076.99	0.14495	0.14363	0.63091	0.65148
1076.19	0.14424	0.14318	0.63098	0.65078
1075.39	0.14349	0.14268	0.63097	0.64988
1074.6	0.14273	0.14213	0.63095	0.64894
1073.8	0.14198	0.14153	0.63076	0.64794
1073.01	0.14126	0.14091	0.63037	0.64685
1072.21	0.14055	0.14026	0.62998	0.64576
1071.42	0.13986	0.13961	0.62924	0.64469
1070.63	0.13915	0.13894	0.6285	0.64363
1069.84	0.13838	0.13826	0.62756	0.64253
1069.05	0.13756	0.13756	0.62648	0.6414
1068.26	0.1367	0.13683	0.62535	0.64026
1067.47	0.13581	0.13606	0.62394	0.639
1066.68	0.13492	0.13525	0.62253	0.63774
1065.9	0.1341	0.13441	0.62098	0.63648
1065.11	0.13335	0.13355	0.61938	0.63522
1064.33	0.13267	0.13268	0.61776	0.63399
1063.55	0.13208	0.13181	0.61609	0.63285
1062.77	0.13152	0.13095	0.61444	0.6317
1061.99	0.13095	0.13011	0.61278	0.63054
1061.21	0.13034	0.1293	0.61114	0.62938
1060.44	0.12968	0.12851	0.6095	0.62817
1059.66	0.12896	0.12776	0.60788	0.62683
1058.89	0.1282	0.12704	0.60627	0.62551
1058.11	0.12741	0.12635	0.60474	0.62409
1057.34	0.12661	0.1257	0.60323	0.62266
1056.57	0.12583	0.12506	0.60178	0.62122
1055.8	0.12506	0.12444	0.60044	0.61979
1055.03	0.1243	0.12382	0.5991	0.61836
1054.26	0.12357	0.1232	0.59778	0.61691
1053.5	0.12284	0.12256	0.59647	0.61545
1052.73	0.12214	0.12191	0.5951	0.61396
1051.97	0.12147	0.12126	0.59356	0.61237
1051.2	0.12083	0.1206	0.59203	0.61078
1050.44	0.12022	0.11994	0.59032	0.60908
1049.68	0.11963	0.11929	0.58856	0.60734
1048.92	0.11903	0.11864	0.58677	0.6056
1048.16	0.11843	0.118	0.58486	0.60382
1047.4	0.11781	0.11737	0.58297	0.60204
1046.64	0.11716	0.11674	0.58098	0.60029
1045.89	0.11648	0.11612	0.57895	0.59854
1045.14	0.11579	0.11548	0.57692	0.59681
1044.38	0.11509	0.11484	0.57481	0.59513
1043.63	0.11439	0.11418	0.57271	0.59346
1042.88	0.11371	0.1135	0.57064	0.59185
1042.13	0.11306	0.1128	0.56859	0.59028
1041.38	0.11241	0.11209	0.56655	0.58872
1040.63	0.11178	0.11136	0.56461	0.58723
1039.88	0.11116	0.11063	0.56268	0.58574
1039.14	0.11051	0.10994	0.56079	0.58422
1038.39	0.10985	0.1093	0.55896	0.58262
1037.65	0.10918	0.10872	0.55713	0.58103
1036.91	0.10852	0.10822	0.55546	0.57924
1036.16	0.10786	0.1078	0.55383	0.5774
1035.42	0.10723	0.10745	0.55229	0.57555
1034.68	0.10665	0.10716	0.55105	0.57359
1033.94	0.10609	0.10691	0.54982	0.57164
1033.21	0.10555	0.10668	0.54885	0.56968
1032.47	0.10501	0.10645	0.54804	0.56773
1031.74	0.10446	0.10623	0.54723	0.56578
1031	0.10387	0.10599	0.54657	0.5637
1030.27	0.10324	0.10574	0.54591	0.56163
1029.54	0.10259	0.10548	0.54521	0.55948
1028.8	0.10193	0.1052	0.54445	0.55719
1028.07	0.10128	0.10491	0.54368	0.55491
1027.34	0.10066	0.10461	0.54286	0.55259
1026.62	0.10007	0.10429	0.542	0.55026
1025.89	0.09952	0.10396	0.54115	0.54795
1025.16	0.099	0.10362	0.54022	0.54578
1024.44	0.0985	0.10326	0.53929	0.54363
1023.72	0.098	0.10288	0.53831	0.54153
1022.99	0.0975	0.10249	0.53724	0.53952
1022.27	0.09701	0.10209	0.53617	0.53752
1021.55	0.09652	0.10168	0.53503	0.53551
1020.83	0.09602	0.10126	0.53386	0.5335
1020.11	0.09552	0.10085	0.5327	0.53151
1019.39	0.09501	0.10045	0.53157	0.52943
1018.68	0.09448	0.10006	0.53045	0.52737
1017.96	0.09394	0.09968	0.52932	0.52527
1017.25	0.09338	0.09932	0.5282	0.52311
1016.53	0.09282	0.09896	0.52708	0.52096
1015.82	0.09227	0.09862	0.52585	0.51872
1015.11	0.09173	0.09829	0.52457	0.51642
1014.4	0.0912	0.09795	0.52329	0.51415
1013.69	0.09069	0.09761	0.52181	0.51172
1012.98	0.09018	0.09726	0.52032	0.50931
1012.27	0.08968	0.0969	0.5188	0.50688
1011.56	0.08917	0.09652	0.51716	0.5044
1010.86	0.08865	0.09612	0.51553	0.50193
1010.15	0.08811	0.09569	0.51383	0.49942
1009.45	0.08757	0.09523	0.51205	0.49688
1008.74	0.08701	0.09474	0.51029	0.49435
1008.04	0.08645	0.09423	0.50837	0.49175
1007.34	0.0859	0.09371	0.50642	0.48915
1006.64	0.08536	0.09318	0.50447	0.48656
1005.94	0.08487	0.09266	0.50236	0.484
1005.24	0.08441	0.09214	0.50026	0.48146
1004.55	0.084	0.09162	0.49814	0.47898
1003.85	0.08363	0.09111	0.49596	0.47664
1003.16	0.0833	0.09059	0.49379	0.47431
1002.46	0.08298	0.09007	0.49157	0.47203
1001.77	0.08267	0.08952	0.4893	0.46981
1001.08	0.08233	0.08896	0.48703	0.4676
1000.38	0.08194	0.08837	0.48466	0.46533
999.69	0.08149	0.08775	0.48224	0.46305
999.001	0.08101	0.08712	0.47985	0.46078
998.313	0.08046	0.08648	0.47736	0.4584
997.626	0.07988	0.08584	0.47488	0.45602
996.939	0.07928	0.08521	0.47241	0.45365
996.254	0.07868	0.08459	0.46993	0.45117
995.57	0.07809	0.08399	0.46747	0.44871
994.886	0.07753	0.08342	0.46502	0.44621
994.204	0.077	0.08289	0.46259	0.44356
993.522	0.07649	0.08238	0.46017	0.44094
992.842	0.07601	0.0819	0.45777	0.43826
992.162	0.07555	0.08145	0.45541	0.43551
991.483	0.0751	0.08102	0.45305	0.43279
990.805	0.07466	0.08061	0.45075	0.4301
990.128	0.07422	0.0802	0.44848	0.42745
989.452	0.07378	0.0798	0.44622	0.42482
988.777	0.07331	0.07941	0.44397	0.42226
988.103	0.07284	0.079	0.44173	0.41973
987.43	0.07236	0.07859	0.43951	0.41723
986.758	0.07187	0.07817	0.4372	0.41469
986.086	0.07138	0.07774	0.43489	0.41217
985.416	0.07091	0.07731	0.4326	0.40966
984.746	0.07047	0.07688	0.43021	0.40712
984.078	0.07006	0.07645	0.42783	0.4046
983.41	0.06966	0.07602	0.42547	0.40211
982.743	0.0693	0.0756	0.42311	0.39967
982.077	0.06895	0.07516	0.42076	0.39724
981.402	0.06858	0.07471	0.41844	0.39485
980.738	0.06819	0.07425	0.41614	0.39251
980.075	0.06778	0.07377	0.41385	0.39019
979.413	0.06733	0.07327	0.41157	0.38787
978.751	0.06684	0.07274	0.40927	0.38556
978.091	0.06633	0.07221	0.40699	0.38326
977.431	0.06581	0.07166	0.4047	0.38093
976.772	0.06528	0.07112	0.40241	0.37858
976.114	0.06476	0.07059	0.40013	0.37624
975.457	0.06426	0.07008	0.39786	0.37386
974.801	0.06377	0.06959	0.3956	0.37144
974.146	0.06329	0.06911	0.39336	0.36905
973.492	0.06282	0.06865	0.39105	0.3666
972.838	0.06237	0.0682	0.3887	0.36412
972.186	0.06192	0.06776	0.38637	0.36166
971.534	0.06147	0.06732	0.38389	0.35916
970.883	0.06103	0.06687	0.38134	0.35665
970.233	0.0606	0.06642	0.3788	0.35416
969.584	0.06018	0.06597	0.37619	0.35169
968.936	0.05978	0.06552	0.37355	0.34924
968.289	0.05939	0.06507	0.37093	0.34682
967.642	0.05902	0.06462	0.36838	0.34446
966.996	0.05866	0.06418	0.36587	0.34215
966.352	0.0583	0.06375	0.36337	0.33986
965.708	0.05794	0.06333	0.36095	0.33761
965.065	0.05758	0.06291	0.35857	0.33539
964.422	0.05722	0.06251	0.35621	0.33319
963.781	0.05688	0.06212	0.35387	0.331
963.141	0.05656	0.06174	0.35156	0.32884
962.492	0.05625	0.06136	0.34926	0.32669
961.853	0.05598	0.061	0.34699	0.32459
961.215	0.05575	0.06063	0.34475	0.32253
960.578	0.05552	0.06026	0.34251	0.32048
959.942	0.05528	0.05988	0.34027	0.31847
959.306	0.05504	0.05949	0.33804	0.31647
958.672	0.05477	0.05907	0.33582	0.3145
958.038	0.05447	0.05862	0.33354	0.31246
957.405	0.05411	0.05816	0.33122	0.3104
956.773	0.05372	0.05766	0.32892	0.30835
956.142	0.0533	0.05716	0.32659	0.30623
955.511	0.05284	0.05664	0.32424	0.30406
954.882	0.05237	0.05612	0.32191	0.30191
954.253	0.0519	0.05562	0.31963	0.29976
953.625	0.05143	0.05514	0.31741	0.29761
952.998	0.05097	0.05468	0.3152	0.29547
952.372	0.05054	0.05426	0.31303	0.29335
951.746	0.05013	0.05386	0.3109	0.29124
951.122	0.04975	0.0535	0.30879	0.28915
950.498	0.0494	0.05315	0.30665	0.28705
949.875	0.04909	0.05282	0.30444	0.2849
949.253	0.04881	0.05249	0.30225	0.28278
948.632	0.04854	0.05216	0.30005	0.28067
948.011	0.0483	0.05183	0.29779	0.27853
947.391	0.04807	0.05149	0.29554	0.27642
946.772	0.04783	0.05113	0.29333	0.27434
946.154	0.04758	0.05076	0.29119	0.27232
945.537	0.04732	0.05038	0.28907	0.27031
944.921	0.04704	0.04999	0.28696	0.26832
944.296	0.04673	0.04959	0.28495	0.26636
943.681	0.0464	0.0492	0.28295	0.26442
943.067	0.04605	0.04882	0.28097	0.2625
942.454	0.04569	0.04846	0.27896	0.26055
941.841	0.04532	0.04812	0.27698	0.25861
941.23	0.04496	0.04781	0.275	0.25669
940.619	0.04461	0.04753	0.27302	0.25481
940.009	0.04428	0.04727	0.27103	0.25295
939.399	0.04397	0.04703	0.26907	0.2511
938.791	0.04368	0.0468	0.26709	0.24928
938.183	0.04342	0.04658	0.26512	0.24749
937.576	0.04316	0.04636	0.26316	0.24571
936.97	0.0429	0.04613	0.26117	0.24391
936.365	0.04263	0.04588	0.25912	0.24207
935.76	0.04236	0.04561	0.2571	0.24024
935.156	0.04207	0.04531	0.25506	0.23841
934.553	0.04175	0.04499	0.25295	0.23651
933.951	0.04142	0.04465	0.25086	0.23463
933.35	0.04109	0.04428	0.2488	0.23277
932.749	0.04075	0.0439	0.24674	0.23095
932.149	0.0404	0.0435	0.2447	0.22914
931.55	0.04007	0.04309	0.24268	0.22735
930.951	0.03976	0.04268	0.24069	0.22562
930.354	0.03945	0.04227	0.23873	0.22392
929.757	0.03916	0.04188	0.23679	0.22223
929.161	0.03888	0.04151	0.23486	0.22054
928.565	0.03861	0.04117	0.23296	0.21885
927.971	0.03835	0.04086	0.23107	0.21717
927.377	0.0381	0.0406	0.22921	0.2155
926.775	0.03786	0.04036	0.22739	0.21382
926.183	0.03762	0.04015	0.2256	0.21216
925.592	0.03738	0.03996	0.22383	0.21052
925.001	0.03714	0.03978	0.22212	0.20892
924.411	0.03689	0.03959	0.22043	0.20733
923.822	0.03663	0.03939	0.21876	0.20575
923.233	0.03636	0.03916	0.21704	0.20418
922.645	0.03607	0.03891	0.21534	0.20261
922.058	0.03578	0.03862	0.21365	0.20106
921.472	0.03546	0.03831	0.21191	0.19948
920.887	0.03514	0.03799	0.21014	0.19788
920.302	0.0348	0.03765	0.20839	0.19628
919.718	0.03447	0.03732	0.20666	0.1947
919.135	0.03413	0.03699	0.20498	0.19311
918.552	0.0338	0.03667	0.20331	0.19153
917.97	0.03348	0.03636	0.20166	0.18997
917.389	0.03319	0.03607	0.20013	0.18843
916.809	0.03291	0.03579	0.19862	0.1869
916.229	0.03264	0.03551	0.19712	0.18538
915.65	0.03238	0.03525	0.1956	0.18383
915.072	0.03213	0.03498	0.19407	0.18226
914.495	0.03188	0.03472	0.19256	0.18071
913.918	0.03163	0.03446	0.19101	0.17916
913.342	0.03138	0.03421	0.18938	0.17758
912.767	0.03114	0.03395	0.18777	0.17602
912.192	0.0309	0.0337	0.18617	0.17448
911.619	0.03068	0.03346	0.18458	0.17301
911.046	0.03047	0.03322	0.18301	0.17155
910.473	0.03027	0.03298	0.18145	0.17012
909.902	0.0301	0.03274	0.17993	0.16871
909.322	0.02993	0.0325	0.17845	0.16734
908.752	0.02978	0.03225	0.17698	0.16597
908.183	0.02962	0.032	0.17552	0.16462
907.614	0.02945	0.03175	0.17405	0.16324
907.046	0.02928	0.0315	0.17258	0.16188
906.479	0.0291	0.03125	0.17113	0.16054
905.912	0.02888	0.031	0.16971	0.15922
905.346	0.02865	0.03076	0.1683	0.15792
904.781	0.0284	0.03053	0.1669	0.15663
904.216	0.02814	0.0303	0.16556	0.15536
903.653	0.02786	0.03009	0.16429	0.15413
903.089	0.02758	0.02989	0.16303	0.15292
902.527	0.02731	0.02969	0.16179	0.15171
901.965	0.02705	0.02949	0.16055	0.15045
901.404	0.02682	0.02929	0.15932	0.1492
900.844	0.0266	0.02908	0.15811	0.14797
900.284	0.02642	0.02887	0.15682	0.14669
899.726	0.02627	0.02864	0.15547	0.14539
899.167	0.02614	0.02841	0.15413	0.1441
898.61	0.02602	0.02817	0.15281	0.14282
898.053	0.0259	0.02792	0.15142	0.14156
897.497	0.02578	0.02767	0.15005	0.14031
896.941	0.02565	0.02742	0.14869	0.13907
896.387	0.02549	0.02716	0.14739	0.13786
895.833	0.0253	0.02691	0.14611	0.13667
895.279	0.0251	0.02666	0.14485	0.1355
894.726	0.02487	0.02641	0.14361	0.13433
894.174	0.02463	0.02617	0.14239	0.13313
893.623	0.02438	0.02593	0.14119	0.13195
893.064	0.02412	0.0257	0.14	0.13078
892.514	0.02386	0.02549	0.1388	0.12961
891.965	0.02361	0.02529	0.13759	0.12845
891.417	0.02335	0.0251	0.1364	0.12729
890.869	0.02311	0.02492	0.13523	0.12616
890.321	0.02288	0.02476	0.1341	0.12509
889.775	0.02265	0.0246	0.13299	0.12403
889.229	0.02243	0.02444	0.13188	0.12298
888.683	0.02222	0.02427	0.13082	0.12195
888.139	0.02203	0.0241	0.1298	0.12093
887.595	0.02184	0.02391	0.12879	0.11993
887.052	0.02166	0.0237	0.12779	0.11894
886.509	0.0215	0.02348	0.12676	0.1179
885.967	0.02135	0.02325	0.12575	0.11688
885.426	0.0212	0.02302	0.12475	0.11587
884.885	0.02107	0.02278	0.12371	0.11489
884.345	0.02095	0.02256	0.12264	0.11393
883.806	0.02083	0.02235	0.12159	0.11298
883.267	0.02071	0.02216	0.12054	0.11204
882.729	0.02059	0.022	0.11947	0.11119
882.192	0.02046	0.02186	0.1184	0.11035
881.655	0.02033	0.02173	0.11734	0.10952
881.119	0.02018	0.02162	0.11629	0.10866
880.584	0.02002	0.02151	0.11525	0.10776
880.049	0.01986	0.02141	0.11421	0.10687
879.515	0.01969	0.02131	0.11318	0.10599
878.982	0.01953	0.02121	0.11218	0.10498
878.449	0.01937	0.02111	0.11118	0.10394
877.917	0.01921	0.021	0.1102	0.1029
877.378	0.01907	0.0209	0.10923	0.10188
876.847	0.01896	0.0208	0.1083	0.10084
876.317	0.01886	0.0207	0.10737	0.09981
875.787	0.01876	0.0206	0.10645	0.0988
875.258	0.01867	0.02049	0.10553	0.09784
874.73	0.01859	0.02039	0.1046	0.09695
874.202	0.01851	0.02027	0.10368	0.09607
873.675	0.01842	0.02013	0.10277	0.09519
873.149	0.01831	0.01998	0.10183	0.09437
872.623	0.01819	0.0198	0.10088	0.09356
872.098	0.01807	0.01961	0.09994	0.09277
871.574	0.01794	0.0194	0.09902	0.09197
871.05	0.01781	0.01917	0.09813	0.09117
870.527	0.01766	0.01893	0.09725	0.09037
870.004	0.01752	0.0187	0.09638	0.08959
869.482	0.01739	0.01847	0.09556	0.08879
868.961	0.01726	0.01824	0.09479	0.08797
868.44	0.01713	0.01804	0.09402	0.08717
867.92	0.017	0.01785	0.09327	0.08637
867.4	0.01687	0.01768	0.09251	0.08555
866.882	0.01674	0.01752	0.09176	0.08472
866.363	0.01661	0.01739	0.09101	0.08391
865.846	0.01649	0.01727	0.09027	0.0831
865.329	0.01636	0.01717	0.08948	0.0823
864.813	0.01623	0.01708	0.08869	0.08151
864.297	0.0161	0.01699	0.0879	0.08073
863.782	0.01598	0.01691	0.08712	0.07999
863.267	0.01586	0.01683	0.08633	0.07931
862.753	0.01576	0.01674	0.08555	0.07863
862.232	0.01565	0.01666	0.08478	0.07796
861.72	0.01556	0.01657	0.08401	0.07732
861.208	0.01548	0.01647	0.08325	0.07672
860.696	0.0154	0.01637	0.08249	0.07612
860.185	0.01531	0.01626	0.08175	0.07552
859.675	0.01524	0.01615	0.08099	0.07489
859.166	0.01516	0.01605	0.08024	0.07426
858.657	0.01509	0.01594	0.0795	0.07363
858.148	0.01501	0.01585	0.07876	0.07301
857.64	0.01495	0.01577	0.07805	0.07234
857.133	0.01488	0.0157	0.07734	0.07168
856.626	0.01482	0.01563	0.07664	0.07102
856.12	0.01476	0.01557	0.07595	0.07036
855.615	0.0147	0.01552	0.07529	0.06969
855.11	0.01464	0.01546	0.07463	0.06903
854.606	0.01458	0.01539	0.07397	0.06838
854.102	0.0145	0.01531	0.07331	0.06772
853.599	0.01443	0.01522	0.07264	0.06705
853.097	0.01434	0.01512	0.07198	0.06638
852.595	0.01426	0.015	0.07132	0.06572
852.094	0.01417	0.01487	0.07066	0.06505
851.593	0.01407	0.01473	0.07	0.06437
851.093	0.01398	0.01459	0.06934	0.06371
850.593	0.01388	0.01445	0.06868	0.06305
850.094	0.01378	0.01431	0.06805	0.06243
849.596	0.01368	0.01417	0.06743	0.06183
849.098	0.01357	0.01404	0.06682	0.06123
848.601	0.01346	0.01392	0.06622	0.06064
848.104	0.01334	0.0138	0.06563	0.06012
847.601	0.01321	0.01369	0.06506	0.0596
847.106	0.01307	0.01358	0.06449	0.05909
846.611	0.01294	0.01349	0.06392	0.05859
846.117	0.0128	0.01339	0.06335	0.05811
845.623	0.01266	0.0133	0.06279	0.05762
845.13	0.01252	0.01322	0.06223	0.05715
844.637	0.01239	0.01315	0.06167	0.05667
844.145	0.01228	0.01309	0.0611	0.0562
843.654	0.01218	0.01303	0.06053	0.05573
843.163	0.01209	0.01298	0.05996	0.05526
842.673	0.01201	0.01294	0.0594	0.0548
842.183	0.01194	0.01291	0.05881	0.05433
841.694	0.01188	0.01288	0.05823	0.05386
841.206	0.01182	0.01285	0.05765	0.0534
840.718	0.01175	0.01283	0.05707	0.05293
840.23	0.01168	0.0128	0.05645	0.05242
839.743	0.0116	0.01277	0.05585	0.05192
839.257	0.01152	0.01273	0.05525	0.05143
838.771	0.01143	0.01269	0.05466	0.05093
838.286	0.01134	0.01263	0.05407	0.0504
837.802	0.01124	0.01256	0.0535	0.04988
837.318	0.01115	0.01248	0.05293	0.04937
836.834	0.01107	0.01239	0.05237	0.04886
836.351	0.011	0.01229	0.05184	0.04836
835.869	0.01094	0.01218	0.05132	0.04786
835.387	0.01089	0.01207	0.0508	0.04737
834.906	0.01086	0.01196	0.05028	0.04688
834.425	0.01085	0.01185	0.04975	0.0464
833.945	0.01084	0.01175	0.04923	0.04593
833.465	0.01084	0.01166	0.04871	0.04546
832.979	0.01083	0.01158	0.04819	0.04499
832.501	0.01081	0.01152	0.04764	0.0445
832.023	0.0108	0.01147	0.0471	0.04401
831.546	0.01078	0.01144	0.04656	0.04353
831.069	0.01074	0.01142	0.04603	0.04305
830.592	0.0107	0.01141	0.04553	0.04255
830.117	0.01065	0.01141	0.04503	0.04205
829.641	0.01059	0.01141	0.04454	0.04156
829.167	0.01053	0.01141	0.04407	0.04107
828.693	0.01047	0.01141	0.04364	0.04057
828.219	0.01041	0.01139	0.04321	0.04009
827.746	0.01035	0.01136	0.04279	0.0396
827.274	0.0103	0.01132	0.04237	0.03913
826.802	0.01026	0.01126	0.04193	0.03867
826.33	0.01022	0.01119	0.04149	0.03821
825.859	0.01019	0.01111	0.04105	0.03776
825.389	0.01016	0.01102	0.04063	0.03732
824.919	0.01014	0.01093	0.04014	0.0369
824.45	0.01012	0.01083	0.03965	0.03648
823.981	0.01011	0.01074	0.03917	0.03607
823.513	0.01011	0.01065	0.0387	0.03566
823.045	0.01012	0.01057	0.03821	0.03526
822.578	0.01013	0.0105	0.03773	0.03486
822.112	0.01015	0.01043	0.03725	0.03447
821.645	0.01017	0.01037	0.03678	0.03408
821.18	0.01018	0.01032	0.03632	0.03369
820.715	0.0102	0.01026	0.03587	0.03331
820.25	0.0102	0.0102	0.03542	0.03293
819.786	0.01019	0.01013	0.03498	0.03255
819.316	0.01016	0.01006	0.03455	0.03218
818.853	0.0101	0.00997	0.03414	0.03181
818.391	0.01003	0.00988	0.03374	0.03145
817.929	0.00994	0.00977	0.03333	0.03109
817.468	0.00983	0.00966	0.03295	0.03073
817.007	0.0097	0.00955	0.0326	0.03037
816.547	0.00956	0.00943	0.03225	0.03001
816.087	0.00943	0.00932	0.03191	0.02966
815.627	0.0093	0.00922	0.03157	0.02931
815.169	0.00918	0.00913	0.03123	0.02895
814.71	0.00907	0.00905	0.0309	0.02859
814.253	0.00898	0.009	0.03056	0.02823
813.795	0.00891	0.00896	0.03024	0.02788
813.339	0.00888	0.00895	0.02985	0.02753
812.883	0.00887	0.00896	0.02947	0.02719
812.427	0.00887	0.00899	0.02909	0.02685
811.972	0.00888	0.00904	0.02872	0.02652
811.517	0.00891	0.00909	0.02831	0.02619
811.063	0.00895	0.00916	0.02791	0.02588
810.609	0.009	0.00924	0.02751	0.02557
810.156	0.00904	0.00931	0.02712	0.02526
809.703	0.00909	0.00939	0.02675	0.02495
809.251	0.00913	0.00945	0.0264	0.02463
808.8	0.00916	0.0095	0.02606	0.02432
808.349	0.00919	0.00955	0.02572	0.02402
807.898	0.0092	0.00958	0.02541	0.02371
807.448	0.00921	0.00959	0.02514	0.0234
806.998	0.0092	0.00959	0.02488	0.0231
806.549	0.00919	0.00958	0.02462	0.0228
806.094	0.00917	0.00955	0.02436	0.0225
805.646	0.00914	0.00952	0.0241	0.02224
805.198	0.0091	0.00948	0.02384	0.02197
804.751	0.00906	0.00943	0.02358	0.02171
804.305	0.00901	0.0094	0.02332	0.02145
803.859	0.00896	0.00936	0.02302	0.02121
803.413	0.0089	0.00934	0.0227	0.02097
802.968	0.00883	0.00932	0.02239	0.02074
802.523	0.00876	0.00931	0.02208	0.02051
802.079	0.00868	0.00931	0.02177	0.02028
801.635	0.00859	0.00932	0.02144	0.02005
801.192	0.0085	0.00933	0.02111	0.01981
800.75	0.00841	0.00934	0.02079	0.01958
800.307	0.00833	0.00934	0.02047	0.01935
799.866	0.00827	0.00934	0.02016	0.01912
799.424	0.00822	0.00933	0.01985	0.01888
798.984	0.00818	0.0093	0.01954	0.01865
798.543	0.00816	0.00926	0.01924	0.01842
798.104	0.00816	0.00921	0.01894	0.0182
797.664	0.00818	0.00915	0.01864	0.01798
797.226	0.00821	0.00907	0.01834	0.01776
796.787	0.00823	0.00899	0.01805	0.01755
796.35	0.00825	0.00891	0.01777	0.01735
795.912	0.00826	0.00883	0.01751	0.01715
795.475	0.00825	0.00875	0.01725	0.01695
795.039	0.00823	0.00867	0.017	0.01675
794.603	0.00818	0.00858	0.01675	0.01656
794.168	0.0081	0.0085	0.01657	0.01635
793.733	0.008	0.00841	0.01639	0.01614
793.292	0.00788	0.00831	0.01622	0.01592
792.858	0.00776	0.0082	0.01605	0.01572
792.424	0.00765	0.00809	0.01591	0.01549
791.991	0.00754	0.00796	0.01579	0.01525
791.559	0.00744	0.00783	0.01567	0.01501
791.127	0.00736	0.00769	0.01555	0.01477
790.695	0.0073	0.00755	0.01544	0.01453
790.264	0.00727	0.00741	0.01532	0.01428
789.833	0.00727	0.00727	0.0152	0.01404
789.403	0.00728	0.00714	0.01508	0.0138
788.973	0.0073	0.00703	0.01496	0.01356
788.544	0.00733	0.00693	0.01483	0.01333
788.115	0.00737	0.00685	0.01467	0.01312
787.687	0.0074	0.0068	0.01452	0.01291
787.259	0.00743	0.00677	0.01437	0.0127
786.832	0.00745	0.00676	0.01422	0.0125
786.405	0.00744	0.00678	0.01403	0.01237
785.978	0.00741	0.00682	0.01384	0.01224
785.552	0.00738	0.00687	0.01365	0.01212
785.127	0.00734	0.00694	0.01346	0.012
784.701	0.00729	0.00701	0.01326	0.01191
784.277	0.00723	0.00709	0.01306	0.01188
783.853	0.00717	0.00716	0.01285	0.01184
783.429	0.00711	0.00722	0.01265	0.01181
783.006	0.00706	0.00727	0.01245	0.01177
782.583	0.00702	0.00731	0.01228	0.01174
782.16	0.00699	0.00732	0.01211	0.0117
781.739	0.00697	0.00731	0.01195	0.01167
781.317	0.00696	0.00728	0.01179	0.01164
780.896	0.00696	0.00723	0.01165	0.01159
780.47	0.00697	0.00716	0.01157	0.0115
780.049	0.00699	0.00707	0.01149	0.01141
779.63	0.00701	0.00697	0.01141	0.01132
779.211	0.00703	0.00686	0.01134	0.01124
778.792	0.00704	0.00674	0.0113	0.01113
778.374	0.00705	0.00663	0.01129	0.01102
777.956	0.00706	0.00652	0.01127	0.0109
777.538	0.00707	0.00642	0.01125	0.01079
777.122	0.00706	0.00634	0.01124	0.01068
776.705	0.00704	0.00627	0.01121	0.01059
776.289	0.00701	0.00621	0.01118	0.01049
775.873	0.00698	0.00617	0.01116	0.0104
775.458	0.00695	0.00614	0.01113	0.01031
775.044	0.00691	0.00613	0.01108	0.01023
774.629	0.00688	0.00613	0.01101	0.01017
774.216	0.00684	0.00614	0.01094	0.01011
773.802	0.00681	0.00615	0.01086	0.01006
773.389	0.00679	0.00617	0.01079	0.01
772.977	0.00678	0.00619	0.01068	0.00996
772.565	0.00677	0.00621	0.01057	0.00992
772.153	0.00678	0.00623	0.01045	0.00988
771.742	0.00678	0.00625	0.01034	0.00985
771.331	0.00678	0.00627	0.01022	0.0098
770.921	0.00678	0.00629	0.01007	0.00974
770.511	0.00678	0.00632	0.00993	0.00968
770.102	0.00678	0.00635	0.00979	0.00961
769.693	0.00676	0.00638	0.00965	0.00955
769.284	0.00674	0.00641	0.00952	0.00947
768.876	0.0067	0.00645	0.00939	0.00936
768.462	0.00665	0.00649	0.00927	0.00925
768.055	0.0066	0.00654	0.00915	0.00915
767.648	0.00655	0.00659	0.00903	0.00904
767.242	0.00649	0.00664	0.00895	0.00894
766.836	0.00642	0.00669	0.0089	0.00883
766.43	0.00636	0.00674	0.00885	0.00872
766.025	0.0063	0.00679	0.0088	0.00862
765.621	0.00626	0.00683	0.00875	0.00852
765.216	0.00623	0.00687	0.00877	0.00847
764.813	0.00621	0.0069	0.0088	0.00842
764.409	0.0062	0.00692	0.00883	0.00837
764.006	0.0062	0.00694	0.00886	0.00832
763.604	0.00621	0.00695	0.00889	0.00829
763.201	0.00623	0.00695	0.00892	0.00831
762.8	0.00627	0.00695	0.00896	0.00834
762.399	0.0063	0.00694	0.00899	0.00836
761.998	0.00634	0.00692	0.00902	0.00839
761.597	0.00637	0.0069	0.00903	0.00842
761.197	0.00639	0.00688	0.009	0.00846
760.798	0.00642	0.00686	0.00898	0.00851
760.398	0.00644	0.00684	0.00895	0.00856
760	0.00646	0.00682	0.00892	0.0086
759.601	0.00646	0.00681	0.00888	0.00862
759.203	0.00646	0.0068	0.00882	0.0086
758.806	0.00646	0.00679	0.00877	0.00858
758.409	0.00645	0.00679	0.00872	0.00856
758.012	0.00644	0.00679	0.00867	0.00854
757.616	0.00642	0.00679	0.00863	0.00845
757.22	0.0064	0.0068	0.00861	0.00833
756.819	0.00638	0.00681	0.00859	0.00822
756.424	0.00635	0.00682	0.00856	0.0081
756.029	0.00632	0.00682	0.00854	0.00799
755.635	0.00628	0.00682	0.00853	0.00787
755.241	0.00624	0.00682	0.00853	0.00774
754.848	0.00619	0.0068	0.00854	0.00762
754.455	0.00614	0.00678	0.00854	0.0075
754.063	0.00609	0.00675	0.00854	0.00738
753.67	0.00603	0.00671	0.00854	0.00732
753.279	0.00597	0.00666	0.00853	0.00726
752.887	0.00591	0.00661	0.00853	0.00721
752.496	0.00585	0.00655	0.00853	0.00715
752.106	0.0058	0.00648	0.00853	0.0071
751.716	0.00576	0.00641	0.00852	0.00707
751.326	0.00572	0.00634	0.00851	0.00704
750.937	0.00569	0.00627	0.0085	0.00702
750.548	0.00566	0.00621	0.00849	0.00699
750.159	0.00565	0.00615	0.00848	0.00696
749.771	0.00565	0.0061	0.00846	0.00693
749.384	0.00566	0.00605	0.00844	0.00689
748.996	0.00567	0.00602	0.00841	0.00686
748.609	0.00569	0.00599	0.00839	0.00682
748.223	0.00572	0.00597	0.00836	0.00679
747.837	0.00575	0.00596	0.0083	0.00679
747.451	0.0058	0.00596	0.00823	0.0068
747.066	0.00584	0.00596	0.00817	0.00681
746.681	0.00588	0.00597	0.00811	0.00681
746.297	0.00593	0.00598	0.00804	0.00682
745.912	0.00596	0.00599	0.00795	0.00687
745.523	0.006	0.006	0.00785	0.00693
745.14	0.00603	0.006	0.00775	0.00699
744.757	0.00606	0.006	0.00766	0.00704
744.374	0.00607	0.006	0.00757	0.0071
743.992	0.00608	0.00599	0.00751	0.00714
743.611	0.00608	0.00598	0.00746	0.00718
743.229	0.00607	0.00596	0.00741	0.00722
742.848	0.00605	0.00593	0.00735	0.00727
742.468	0.00602	0.0059	0.0073	0.00731
742.087	0.00598	0.00587	0.0073	0.00729
741.708	0.00593	0.00583	0.00731	0.00727
741.328	0.00588	0.00579	0.00731	0.00726
740.949	0.00582	0.00575	0.00732	0.00724
740.571	0.00575	0.0057	0.00732	0.00722
740.192	0.00569	0.00566	0.00731	0.00715
739.815	0.00561	0.00562	0.00729	0.00708
739.437	0.00554	0.00558	0.00728	0.00701
739.06	0.00547	0.00554	0.00726	0.00694
738.683	0.00541	0.0055	0.00724	0.00687
738.307	0.00535	0.00547	0.00717	0.00678
737.931	0.0053	0.00544	0.00708	0.00669
737.556	0.00525	0.00542	0.00699	0.0066
737.18	0.00521	0.0054	0.0069	0.00651
736.806	0.00517	0.00538	0.00681	0.00642
736.431	0.00514	0.00536	0.00671	0.00635
736.057	0.00513	0.00535	0.00661	0.0063
735.684	0.00511	0.00534	0.0065	0.00625
735.31	0.0051	0.00534	0.0064	0.0062
734.937	0.00509	0.00534	0.0063	0.00615
734.56	0.00508	0.00534	0.00622	0.00612
734.187	0.00507	0.00535	0.00618	0.00612
733.816	0.00506	0.00536	0.00613	0.00611
733.444	0.00504	0.00538	0.00608	0.00611
733.073	0.00503	0.0054	0.00603	0.0061
732.703	0.00501	0.00542	0.006	0.00609
732.332	0.00498	0.00545	0.00598	0.00606
731.963	0.00495	0.00549	0.00597	0.00603
731.593	0.00492	0.00553	0.00596	0.006
731.224	0.00489	0.00557	0.00595	0.00598
730.855	0.00486	0.00561	0.00593	0.00595
730.487	0.00483	0.00565	0.00588	0.00588
730.119	0.0048	0.0057	0.00584	0.00582
729.751	0.00477	0.00574	0.00579	0.00575
729.384	0.00475	0.00577	0.00574	0.00569
729.017	0.00472	0.0058	0.0057	0.00563
728.651	0.0047	0.00582	0.00562	0.00557
728.284	0.00469	0.00584	0.00553	0.00552
727.919	0.00468	0.00584	0.00544	0.00547
727.553	0.00467	0.00583	0.00536	0.00542
727.188	0.00466	0.00581	0.00528	0.00537
726.823	0.00465	0.00577	0.00521	0.00534
726.459	0.00464	0.00573	0.00515	0.00532
726.095	0.00464	0.00567	0.00508	0.00531
725.732	0.00463	0.0056	0.00502	0.00529
725.368	0.00463	0.00552	0.00496	0.00527
725.005	0.00463	0.00544	0.00492	0.00526
724.643	0.00464	0.00535	0.00491	0.00525
724.281	0.00465	0.00526	0.0049	0.00525
723.919	0.00467	0.00517	0.0049	0.00524
723.552	0.00468	0.00508	0.00489	0.00524
723.191	0.00471	0.005	0.00488	0.00523
722.831	0.00474	0.00493	0.0049	0.00522
722.47	0.00478	0.00487	0.00492	0.00521
722.11	0.00482	0.00482	0.00494	0.0052
721.751	0.00487	0.00478	0.00496	0.00519
721.391	0.00491	0.00476	0.00498	0.00518
721.033	0.00496	0.00475	0.005	0.00516
720.674	0.00501	0.00474	0.00501	0.00513
720.316	0.00506	0.00475	0.00502	0.00511
719.958	0.0051	0.00477	0.00503	0.00508
719.6	0.00515	0.00478	0.00504	0.00505
719.243	0.00518	0.00481	0.00505	0.00502
718.887	0.00521	0.00483	0.00503	0.00498
718.53	0.00523	0.00485	0.00501	0.00494
718.174	0.00525	0.00487	0.00499	0.00489
717.818	0.00526	0.00488	0.00497	0.00485
717.463	0.00528	0.00489	0.00495	0.00481
717.108	0.00529	0.0049	0.00491	0.00475
716.753	0.00529	0.0049	0.00486	0.00469
716.399	0.00529	0.0049	0.00481	0.00463
716.045	0.00529	0.00489	0.00477	0.00458
715.692	0.00529	0.00488	0.00472	0.00452
715.338	0.00528	0.00487	0.00467	0.00446
714.985	0.00528	0.00485	0.00462	0.00441
714.633	0.00526	0.00483	0.00457	0.00436
714.281	0.00525	0.00481	0.00452	0.00431
713.929	0.00523	0.00479	0.00447	0.00425
713.577	0.0052	0.00476	0.00442	0.0042
713.221	0.00517	0.00474	0.00441	0.00418
712.87	0.00512	0.00472	0.00439	0.00416
712.52	0.00506	0.0047	0.00438	0.00415
712.17	0.00501	0.00467	0.00437	0.00413
711.82	0.00495	0.00466	0.00436	0.00411
711.47	0.00488	0.00464	0.00437	0.00411
711.121	0.0048	0.00463	0.00443	0.00412
710.772	0.00472	0.00462	0.00449	0.00414
710.424	0.00464	0.00462	0.00455	0.00415
710.076	0.00456	0.00461	0.00461	0.00417
709.728	0.00448	0.00462	0.00467	0.00418
709.381	0.00441	0.00462	0.00477	0.0042
709.034	0.00435	0.00463	0.00488	0.00423
708.687	0.00429	0.00464	0.00499	0.00425
708.341	0.00423	0.00465	0.0051	0.00427
707.995	0.00417	0.00466	0.00522	0.0043
707.649	0.00413	0.00467	0.00533	0.00432
707.304	0.00409	0.00467	0.00541	0.00433
706.959	0.00406	0.00467	0.0055	0.00434
706.614	0.00404	0.00467	0.00559	0.00436
706.27	0.00401	0.00466	0.00568	0.00437
705.926	0.00399	0.00464	0.00577	0.00438
705.582	0.00398	0.00461	0.00579	0.00437
705.239	0.00398	0.00458	0.00579	0.00436
704.895	0.00398	0.00454	0.00578	0.00434
704.553	0.00398	0.00449	0.00577	0.00432
704.21	0.00398	0.00444	0.00576	0.0043
703.868	0.00399	0.00438	0.00575	0.00428
703.527	0.00401	0.00432	0.00566	0.00423
703.18	0.00404	0.00425	0.00557	0.00417
702.839	0.00407	0.00419	0.00548	0.00412
702.499	0.0041	0.00412	0.00539	0.00406
702.158	0.00413	0.00405	0.00531	0.00401
701.818	0.00416	0.00398	0.00522	0.00395
701.479	0.0042	0.00391	0.00514	0.00389
701.139	0.00423	0.00384	0.00506	0.00384
700.8	0.00426	0.00378	0.00497	0.00378
700.462	0.00429	0.00372	0.00489	0.00373
700.123	0.00431	0.00367	0.00481	0.00367
699.785	0.00432	0.00361	0.00477	0.00366
699.447	0.00432	0.00356	0.00475	0.00366
699.11	0.0043	0.00352	0.00472	0.00367
698.773	0.00429	0.00347	0.00469	0.00367
698.436	0.00427	0.00343	0.00467	0.00368
698.1	0.00426	0.00338	0.00464	0.00368

## Sheet: Fig.3b(II)
Wavenumber (cm-1)	SP-PhP platform (0 mM glucose)	SP-PhP platform (300 mM glucose)
4001.54	0.04349	0.04434
3990.52	0.04306	0.04386
3979.55	0.04389	0.04251
3968.65	0.04407	0.04347
3957.81	0.04365	0.04378
3947.02	0.043	0.04268
3936.3	0.04412	0.04469
3925.63	0.044	0.04348
3915.01	0.04388	0.04453
3904.47	0.04226	0.04176
3893.97	0.04361	0.04181
3883.53	0.04242	0.04258
3873.15	0.04253	0.04128
3862.82	0.04177	0.04123
3852.54	0.04028	0.03952
3842.33	0.04247	0.04394
3832.17	0.0428	0.04371
3822.05	0.04206	0.04248
3811.99	0.04571	0.0445
3801.99	0.04268	0.04194
3792.03	0.04721	0.04684
3782.13	0.04697	0.04649
3772.29	0.04786	0.04808
3762.48	0.04637	0.04673
3752.74	0.04267	0.0434
3743.05	0.04418	0.04491
3733.39	0.04271	0.04307
3723.8	0.04768	0.04546
3714.24	0.04986	0.04817
3704.75	0.05081	0.0509
3695.3	0.05254	0.05265
3685.89	0.05316	0.05132
3676.54	0.05216	0.05005
3667.24	0.05652	0.05605
3657.97	0.05986	0.05945
3648.76	0.05406	0.05246
3639.59	0.06317	0.06278
3630.46	0.05999	0.05971
3621.39	0.06263	0.06188
3612.36	0.062	0.0626
3603.37	0.06674	0.06605
3594.43	0.06713	0.06603
3585.54	0.06822	0.06636
3576.68	0.07237	0.07206
3567.87	0.06982	0.06782
3559.11	0.07468	0.07337
3550.38	0.07568	0.07443
3541.7	0.07704	0.07646
3533.07	0.07857	0.07646
3524.47	0.0773	0.07619
3515.91	0.08084	0.0796
3507.41	0.08035	0.07936
3498.93	0.08127	0.07912
3490.5	0.0823	0.08035
3482.11	0.08174	0.08139
3473.75	0.08349	0.08187
3465.45	0.08292	0.08169
3457.18	0.08354	0.08154
3448.94	0.08286	0.08133
3440.75	0.08336	0.08044
3432.6	0.08321	0.08059
3424.48	0.0826	0.08033
3416.41	0.08138	0.08054
3408.37	0.08154	0.07952
3400.37	0.08005	0.07848
3392.41	0.07907	0.07707
3384.47	0.07813	0.07605
3376.59	0.0764	0.07516
3368.74	0.07519	0.07499
3360.92	0.07383	0.07307
3353.14	0.07314	0.07205
3345.4	0.0717	0.07033
3337.68	0.07108	0.0697
3330.01	0.07022	0.06864
3322.38	0.06964	0.06869
3314.77	0.06764	0.0672
3307.21	0.06723	0.06588
3299.68	0.06621	0.06566
3292.17	0.06585	0.06392
3284.71	0.06523	0.06413
3277.28	0.06441	0.06379
3269.88	0.06361	0.06259
3262.52	0.06347	0.06245
3255.19	0.06221	0.0617
3247.88	0.06187	0.06103
3240.62	0.06072	0.06011
3233.39	0.06022	0.05932
3226.18	0.05965	0.05875
3219.02	0.05845	0.05784
3211.88	0.05768	0.05682
3204.77	0.05655	0.05598
3197.7	0.05587	0.05533
3190.66	0.05551	0.0551
3183.64	0.05452	0.05409
3176.66	0.05374	0.05385
3169.71	0.05387	0.05308
3162.79	0.05341	0.05212
3155.9	0.05222	0.05175
3149.04	0.0516	0.05123
3142.2	0.05094	0.05092
3135.41	0.0503	0.05058
3128.64	0.05003	0.04908
3121.89	0.0494	0.04864
3115.18	0.04915	0.04849
3108.49	0.04932	0.04754
3101.83	0.04836	0.04834
3095.21	0.04778	0.04821
3088.6	0.04757	0.04786
3082.03	0.04725	0.04719
3075.49	0.04684	0.0472
3068.97	0.04675	0.04624
3062.49	0.04663	0.0463
3056.03	0.04642	0.04597
3049.59	0.0461	0.04483
3043.19	0.04589	0.04491
3036.81	0.04568	0.04549
3030.45	0.04495	0.04541
3024.13	0.04522	0.04493
3017.83	0.045	0.04462
3011.55	0.04462	0.04443
3005.3	0.04423	0.04465
2999.09	0.04428	0.04433
2992.88	0.04434	0.04431
2986.72	0.04399	0.04429
2980.57	0.04366	0.04374
2974.45	0.04375	0.04303
2968.35	0.04336	0.04334
2962.29	0.04295	0.0433
2956.24	0.04331	0.04305
2950.22	0.04307	0.04315
2944.22	0.04295	0.04284
2938.25	0.0429	0.04255
2932.3	0.04266	0.04298
2926.38	0.04291	0.04307
2920.48	0.04245	0.04236
2914.6	0.04241	0.04267
2908.75	0.04284	0.04318
2902.92	0.04299	0.04305
2897.11	0.04307	0.04303
2891.33	0.04295	0.04259
2885.57	0.04336	0.04319
2879.84	0.04324	0.04296
2874.12	0.04319	0.04285
2868.43	0.04331	0.04376
2862.76	0.04355	0.04377
2857.11	0.04388	0.04395
2851.49	0.04406	0.04431
2845.89	0.04429	0.0445
2840.3	0.04514	0.04462
2834.75	0.04528	0.04494
2829.21	0.04544	0.04542
2823.69	0.04564	0.04558
2818.2	0.04635	0.04626
2812.73	0.04666	0.04638
2807.28	0.04673	0.04653
2801.85	0.04697	0.04676
2796.44	0.04772	0.04725
2791.05	0.04802	0.04709
2785.69	0.0481	0.04748
2780.34	0.04834	0.04764
2775.01	0.04881	0.04819
2769.71	0.04922	0.04895
2764.42	0.0494	0.04905
2759.15	0.04972	0.0491
2753.91	0.05007	0.04913
2748.69	0.05064	0.04909
2743.48	0.05077	0.04997
2738.29	0.05075	0.05044
2733.13	0.05103	0.05021
2727.98	0.0511	0.05095
2722.85	0.05129	0.05104
2717.75	0.05117	0.05071
2712.65	0.05126	0.05047
2707.58	0.05175	0.05059
2702.53	0.05164	0.05093
2697.5	0.05168	0.05069
2692.49	0.0518	0.05089
2687.49	0.05163	0.05104
2682.51	0.05149	0.05085
2677.56	0.05142	0.05056
2672.61	0.05125	0.05046
2667.69	0.05105	0.05051
2662.79	0.05123	0.05032
2657.9	0.0512	0.05046
2653.03	0.05106	0.05018
2648.19	0.05082	0.05031
2643.35	0.05034	0.05016
2638.54	0.04991	0.05014
2633.74	0.04992	0.04979
2628.96	0.04962	0.04942
2624.2	0.04961	0.04897
2619.45	0.04945	0.04877
2614.72	0.04941	0.04879
2610.01	0.04909	0.0485
2605.32	0.04898	0.04797
2600.64	0.04883	0.04765
2595.98	0.04814	0.04792
2591.34	0.04779	0.048
2586.71	0.04782	0.04802
2582.1	0.04779	0.04734
2577.51	0.0476	0.047
2572.92	0.04738	0.04694
2568.36	0.04759	0.04661
2563.82	0.04734	0.0467
2559.29	0.04708	0.04673
2554.77	0.04687	0.04623
2550.28	0.04665	0.04644
2545.79	0.04657	0.04659
2541.33	0.0465	0.04604
2536.88	0.04649	0.04614
2532.44	0.04632	0.04614
2528.02	0.0458	0.04617
2523.62	0.04569	0.04621
2519.23	0.04585	0.046
2514.86	0.04596	0.04554
2510.49	0.04562	0.04581
2506.15	0.04536	0.04568
2501.83	0.04547	0.04522
2497.51	0.04533	0.0452
2493.21	0.04527	0.04499
2488.93	0.04524	0.04509
2484.66	0.0452	0.04499
2480.4	0.04521	0.04472
2476.17	0.04513	0.04487
2471.94	0.04497	0.04494
2467.73	0.0451	0.04474
2463.53	0.04476	0.04512
2459.35	0.04499	0.04502
2455.18	0.04505	0.04504
2451.03	0.04517	0.0451
2446.88	0.04497	0.04477
2442.76	0.04481	0.04463
2438.65	0.04497	0.04467
2434.55	0.04523	0.04509
2430.46	0.04514	0.04515
2426.4	0.04512	0.04521
2422.33	0.04514	0.04562
2418.29	0.04518	0.04538
2414.26	0.0454	0.04482
2410.24	0.0453	0.04503
2406.24	0.04542	0.04535
2402.25	0.04543	0.04565
2398.27	0.04566	0.04574
2394.31	0.04578	0.0456
2390.36	0.04564	0.046
2386.42	0.04531	0.04616
2382.5	0.04427	0.04544
2378.59	0.04277	0.04401
2374.68	0.0406	0.04187
2370.8	0.03822	0.03903
2366.93	0.03616	0.03648
2363.06	0.03472	0.03504
2359.21	0.03548	0.03428
2355.37	0.0364	0.03635
2351.55	0.03857	0.03835
2347.74	0.03927	0.03914
2343.94	0.03783	0.03792
2340.16	0.03807	0.03717
2336.38	0.03869	0.03735
2332.62	0.03886	0.03758
2328.87	0.03928	0.03767
2325.13	0.04021	0.03794
2321.4	0.04083	0.03944
2317.69	0.04184	0.04166
2313.99	0.04259	0.04309
2310.3	0.04351	0.04382
2306.62	0.0446	0.04456
2302.95	0.04543	0.04493
2299.29	0.0459	0.0454
2295.65	0.04611	0.046
2292.02	0.04652	0.04631
2288.4	0.04677	0.04655
2284.79	0.04715	0.04699
2281.19	0.04735	0.04685
2277.6	0.04728	0.04702
2274.03	0.04718	0.04754
2270.47	0.04723	0.04757
2266.91	0.04718	0.04741
2263.37	0.04709	0.04727
2259.84	0.04708	0.04745
2256.32	0.0471	0.04731
2252.81	0.04722	0.04733
2249.31	0.04745	0.04708
2245.82	0.0475	0.04705
2242.35	0.04742	0.04728
2238.88	0.0476	0.0475
2235.43	0.04784	0.04787
2231.98	0.04797	0.04787
2228.55	0.04803	0.04775
2225.12	0.04795	0.04769
2221.71	0.04818	0.04767
2218.31	0.04827	0.04776
2214.92	0.04805	0.04808
2211.54	0.04803	0.04827
2208.16	0.04818	0.0481
2204.8	0.04828	0.04822
2201.46	0.04846	0.0484
2198.11	0.04867	0.04848
2194.78	0.04878	0.04868
2191.46	0.0488	0.04886
2188.15	0.04894	0.04898
2184.85	0.04915	0.04902
2181.56	0.04938	0.04889
2178.28	0.04945	0.04885
2175.01	0.04947	0.04919
2171.75	0.04953	0.0493
2168.5	0.04976	0.04903
2165.26	0.0499	0.04907
2162.03	0.04994	0.04931
2158.8	0.05	0.0495
2155.59	0.05006	0.0496
2152.39	0.05032	0.04976
2149.19	0.05048	0.04979
2146.01	0.05052	0.04968
2142.84	0.05061	0.0498
2139.67	0.05065	0.05001
2136.51	0.05083	0.05034
2133.37	0.05095	0.05043
2130.23	0.05098	0.05044
2127.1	0.05103	0.05078
2123.99	0.05122	0.05083
2120.87	0.05144	0.05087
2117.77	0.0516	0.05108
2114.68	0.05189	0.05111
2111.6	0.05207	0.05127
2108.53	0.0523	0.05127
2105.46	0.05265	0.05122
2102.4	0.05266	0.05152
2099.36	0.05237	0.05184
2096.32	0.05244	0.05184
2093.29	0.05253	0.05185
2090.27	0.05263	0.05204
2087.26	0.05283	0.05218
2084.25	0.05293	0.05242
2081.26	0.05311	0.05281
2078.27	0.05328	0.05282
2075.3	0.05344	0.05255
2072.33	0.05349	0.05278
2069.37	0.05336	0.05302
2066.41	0.05338	0.05301
2063.47	0.05366	0.05297
2060.53	0.05397	0.05279
2057.61	0.0541	0.05284
2054.69	0.05415	0.05329
2051.78	0.05418	0.05347
2048.88	0.05432	0.05349
2045.99	0.05448	0.05354
2043.1	0.05465	0.05358
2040.22	0.05471	0.05386
2037.35	0.05477	0.05436
2034.49	0.05503	0.05464
2031.64	0.05517	0.05454
2028.79	0.05505	0.05446
2025.95	0.05513	0.05457
2023.12	0.05533	0.05452
2020.3	0.05534	0.05441
2017.49	0.05535	0.05451
2014.68	0.05563	0.05473
2011.89	0.05587	0.05508
2009.09	0.05596	0.05545
2006.31	0.056	0.05565
2003.54	0.05614	0.05582
2000.77	0.05622	0.0559
1998.01	0.05631	0.05572
1995.26	0.05635	0.05532
1992.51	0.05613	0.05503
1989.78	0.05612	0.05536
1987.04	0.05654	0.05604
1984.32	0.05695	0.05642
1981.61	0.05707	0.05657
1978.9	0.05711	0.05684
1976.2	0.0571	0.05697
1973.51	0.05712	0.05678
1970.82	0.05717	0.05656
1968.15	0.05701	0.05634
1965.48	0.05712	0.05631
1962.81	0.05755	0.05663
1960.16	0.05769	0.05685
1957.51	0.05773	0.05694
1954.87	0.05791	0.05701
1952.23	0.05812	0.05707
1949.61	0.05823	0.0571
1946.98	0.05802	0.05678
1944.37	0.05755	0.05619
1941.77	0.05756	0.05608
1939.16	0.05833	0.05676
1936.57	0.05882	0.05745
1933.99	0.05898	0.05782
1931.41	0.05913	0.05814
1928.84	0.05912	0.05832
1926.27	0.05891	0.05813
1923.71	0.0585	0.05802
1921.16	0.05827	0.05802
1918.62	0.05845	0.0579
1916.08	0.05896	0.05825
1913.55	0.05933	0.05878
1911.03	0.05925	0.05892
1908.51	0.05915	0.05919
1906	0.05934	0.05959
1903.49	0.05973	0.05965
1900.99	0.06006	0.05955
1898.5	0.06	0.05949
1896.01	0.05972	0.05939
1893.54	0.05966	0.0593
1891.07	0.05966	0.05892
1888.6	0.05974	0.05858
1886.14	0.0601	0.05885
1883.69	0.06033	0.05932
1881.24	0.06034	0.05959
1878.8	0.06034	0.05976
1876.37	0.06028	0.05996
1873.94	0.05988	0.05988
1871.52	0.05902	0.05887
1869.11	0.05805	0.05732
1866.7	0.0582	0.05703
1864.29	0.0593	0.05809
1861.9	0.05994	0.05894
1859.51	0.05999	0.05927
1857.12	0.05992	0.05923
1854.75	0.06002	0.05916
1852.37	0.05994	0.05901
1850.01	0.05946	0.05868
1847.65	0.05869	0.05823
1845.29	0.05789	0.05759
1842.95	0.05782	0.05748
1840.61	0.05845	0.05816
1838.27	0.05892	0.05882
1835.94	0.05898	0.05908
1833.62	0.05867	0.0588
1831.3	0.05793	0.05812
1828.99	0.05736	0.05777
1826.68	0.05761	0.05803
1824.38	0.05844	0.05843
1822.08	0.0593	0.05884
1819.8	0.05967	0.05913
1817.51	0.05971	0.05932
1815.23	0.0597	0.05956
1812.96	0.05947	0.05962
1810.7	0.05922	0.0594
1808.44	0.05955	0.05939
1806.18	0.05998	0.05963
1803.93	0.05985	0.05962
1801.69	0.05937	0.05922
1799.45	0.0593	0.05905
1797.22	0.05955	0.05921
1794.99	0.05931	0.05895
1792.77	0.05899	0.05875
1790.55	0.05966	0.05961
1788.34	0.06079	0.0609
1786.14	0.06142	0.06174
1783.94	0.06164	0.06214
1781.74	0.06179	0.06219
1779.55	0.06205	0.06227
1777.37	0.06232	0.06256
1775.19	0.06203	0.06232
1773.02	0.06136	0.06132
1770.85	0.0618	0.06115
1768.69	0.06356	0.06267
1766.53	0.06517	0.06446
1764.38	0.06573	0.06529
1762.24	0.06574	0.06553
1760.09	0.06602	0.066
1757.96	0.06651	0.06671
1755.83	0.06682	0.06724
1753.7	0.06665	0.06718
1751.58	0.06576	0.06608
1749.47	0.06503	0.06462
1747.35	0.06583	0.06455
1745.25	0.06748	0.06583
1743.15	0.06863	0.06719
1741.05	0.06938	0.06825
1738.96	0.07007	0.0691
1736.88	0.07021	0.06937
1734.8	0.06964	0.06904
1732.72	0.07009	0.06973
1730.65	0.07247	0.07216
1728.59	0.07516	0.07474
1726.53	0.0769	0.0763
1724.47	0.07769	0.07693
1722.42	0.0778	0.07705
1720.38	0.07682	0.07638
1718.33	0.07445	0.07433
1716.3	0.07385	0.0733
1714.27	0.07718	0.07597
1712.24	0.08025	0.07874
1710.22	0.08151	0.07992
1708.2	0.08141	0.07991
1706.19	0.08077	0.07949
1704.18	0.0802	0.07906
1702.18	0.07942	0.07818
1700.18	0.07832	0.07695
1698.19	0.07853	0.07731
1696.2	0.08138	0.0805
1694.22	0.08517	0.08455
1692.24	0.08765	0.08704
1690.27	0.08836	0.08762
1688.29	0.08771	0.08679
1686.33	0.08611	0.08507
1684.37	0.08515	0.08409
1682.41	0.08675	0.08557
1680.46	0.08968	0.08811
1678.51	0.09181	0.08973
1676.57	0.09271	0.09037
1674.63	0.09266	0.0906
1672.7	0.09195	0.09051
1670.77	0.09156	0.09048
1668.84	0.09295	0.09167
1666.93	0.09531	0.09372
1665.01	0.09664	0.09501
1663.1	0.09692	0.09532
1661.19	0.09743	0.09572
1659.29	0.09801	0.09619
1657.39	0.09727	0.0955
1655.49	0.09427	0.0927
1653.6	0.09055	0.08916
1651.72	0.08888	0.08764
1649.84	0.08874	0.08761
1647.96	0.08866	0.0875
1646.09	0.09003	0.08868
1644.22	0.09296	0.09141
1642.35	0.09495	0.09329
1640.5	0.0947	0.093
1638.64	0.09263	0.09089
1636.79	0.09015	0.08854
1634.94	0.08965	0.08832
1633.1	0.09142	0.09009
1631.26	0.09267	0.09106
1629.42	0.09251	0.09074
1627.59	0.09138	0.08983
1625.77	0.08985	0.0888
1623.94	0.0886	0.08795
1622.12	0.0881	0.08767
1620.31	0.08771	0.08746
1618.5	0.08671	0.08661
1616.69	0.086	0.0857
1614.89	0.08661	0.08577
1613.09	0.08777	0.08653
1611.3	0.08827	0.08701
1609.51	0.08801	0.08694
1607.72	0.08772	0.08674
1605.94	0.08791	0.08683
1604.16	0.0883	0.08706
1602.39	0.08855	0.08715
1600.61	0.08877	0.08718
1598.85	0.08905	0.08729
1597.09	0.0892	0.08732
1595.33	0.08925	0.08723
1593.57	0.0894	0.08725
1591.82	0.08977	0.08761
1590.07	0.09032	0.08828
1588.33	0.09085	0.08902
1586.59	0.09119	0.08952
1584.85	0.09137	0.08966
1583.12	0.09149	0.08963
1581.39	0.09137	0.08947
1579.67	0.09033	0.08873
1577.95	0.08855	0.0874
1576.23	0.08761	0.08665
1574.52	0.0881	0.08693
1572.81	0.08898	0.08738
1571.1	0.0892	0.08722
1569.4	0.08903	0.08682
1567.7	0.08949	0.08724
1566.01	0.09049	0.08832
1564.32	0.09063	0.0887
1562.63	0.08924	0.08775
1560.94	0.08604	0.08522
1559.26	0.08293	0.08274
1557.59	0.08259	0.08255
1555.91	0.08589	0.08538
1554.25	0.08943	0.0883
1552.58	0.09183	0.09017
1550.92	0.09354	0.09147
1549.26	0.09446	0.09212
1547.6	0.09417	0.09166
1545.95	0.09227	0.08967
1544.3	0.08865	0.08605
1542.66	0.08388	0.08141
1541.02	0.08155	0.0794
1539.38	0.08521	0.08325
1537.75	0.08968	0.08775
1536.11	0.09292	0.09086
1534.49	0.09474	0.09246
1532.87	0.09609	0.09356
1531.24	0.09748	0.0948
1529.63	0.09801	0.09519
1528.01	0.09745	0.09445
1526.4	0.09599	0.09288
1524.8	0.09401	0.09092
1523.19	0.09215	0.08922
1521.59	0.09139	0.08872
1520	0.09291	0.09051
1518.4	0.09515	0.09291
1516.81	0.09755	0.09537
1515.23	0.09973	0.09754
1513.64	0.10133	0.09909
1512.06	0.1015	0.09922
1510.49	0.09952	0.09717
1508.91	0.09669	0.0942
1507.34	0.09614	0.09345
1505.78	0.09936	0.09648
1504.21	0.10502	0.10213
1502.65	0.1077	0.10501
1501.1	0.10845	0.10603
1499.54	0.10824	0.10598
1497.99	0.1082	0.1059
1496.44	0.10944	0.10693
1494.9	0.11139	0.10887
1493.36	0.11188	0.10951
1491.82	0.11102	0.10878
1490.28	0.10975	0.10748
1488.75	0.10966	0.10711
1487.23	0.11282	0.10998
1485.7	0.11601	0.11298
1484.18	0.11853	0.11532
1482.66	0.12011	0.11666
1481.14	0.12096	0.11721
1479.63	0.12113	0.11718
1478.12	0.12037	0.11645
1476.61	0.11857	0.11499
1475.11	0.116	0.11299
1473.61	0.11446	0.11213
1472.11	0.11632	0.11418
1470.62	0.11939	0.11708
1469.12	0.12246	0.11976
1467.64	0.12409	0.12102
1466.15	0.12463	0.12129
1464.67	0.12516	0.12162
1463.19	0.1255	0.12185
1461.71	0.12537	0.1217
1460.24	0.12323	0.11964
1458.77	0.12045	0.11694
1457.3	0.11942	0.11588
1455.84	0.12143	0.1177
1454.37	0.12628	0.12221
1452.92	0.12989	0.1255
1451.46	0.13234	0.12778
1450.01	0.13374	0.12917
1448.56	0.13457	0.13014
1447.11	0.13576	0.13141
1445.67	0.13724	0.13287
1444.22	0.1389	0.1344
1442.78	0.14017	0.13556
1441.35	0.14055	0.13595
1439.92	0.14014	0.13564
1438.49	0.13906	0.13473
1437.06	0.13813	0.13397
1435.64	0.13858	0.13454
1434.21	0.13977	0.13577
1432.8	0.14137	0.13735
1431.38	0.1426	0.1384
1429.97	0.14389	0.13942
1428.56	0.1452	0.14043
1427.15	0.14648	0.14143
1425.74	0.14706	0.14193
1424.34	0.14714	0.1421
1422.94	0.14676	0.14193
1421.55	0.14597	0.14136
1420.15	0.14565	0.14099
1418.76	0.14638	0.14148
1417.37	0.14848	0.14313
1415.99	0.15163	0.14601
1414.61	0.15423	0.14844
1413.23	0.15627	0.15044
1411.85	0.15759	0.15178
1410.47	0.15854	0.15273
1409.1	0.15926	0.15348
1407.73	0.15979	0.15404
1406.36	0.16023	0.15453
1405	0.16084	0.15513
1403.64	0.16149	0.15569
1402.28	0.16189	0.15594
1400.93	0.16151	0.1555
1399.57	0.16082	0.15483
1398.22	0.15993	0.15409
1396.87	0.16027	0.15452
1395.53	0.16169	0.15593
1394.18	0.16415	0.15824
1392.84	0.16705	0.16096
1391.51	0.16923	0.16296
1390.17	0.17077	0.16436
1388.84	0.17144	0.16497
1387.51	0.17243	0.16594
1386.18	0.17381	0.1673
1384.85	0.1759	0.16932
1383.53	0.17787	0.17115
1382.21	0.17949	0.17264
1380.89	0.18053	0.17363
1379.58	0.18072	0.17395
1378.26	0.18056	0.17403
1376.96	0.18007	0.17386
1375.65	0.18007	0.17407
1374.34	0.18082	0.17489
1373.04	0.18233	0.17629
1371.74	0.18441	0.17823
1370.44	0.18628	0.17995
1369.15	0.18794	0.18153
1367.85	0.18918	0.18264
1366.56	0.19	0.18339
1365.28	0.19044	0.18377
1363.99	0.19041	0.18379
1362.71	0.19107	0.18444
1361.43	0.19234	0.18565
1360.15	0.19497	0.18801
1358.87	0.19741	0.19013
1357.6	0.19968	0.19206
1356.33	0.20115	0.19321
1355.06	0.2026	0.19439
1353.79	0.20403	0.19559
1352.53	0.20563	0.19708
1351.27	0.20712	0.19854
1350.01	0.20849	0.19991
1348.75	0.20963	0.20105
1347.49	0.21077	0.20214
1346.24	0.21193	0.20323
1344.99	0.21279	0.20408
1343.74	0.21326	0.20463
1342.5	0.21298	0.20455
1341.26	0.21235	0.20414
1340.02	0.21198	0.20393
1338.78	0.21298	0.20497
1337.54	0.21532	0.2072
1336.31	0.2184	0.21008
1335.08	0.22146	0.21287
1333.85	0.22404	0.21518
1332.62	0.22616	0.21703
1331.39	0.22787	0.21853
1330.17	0.22956	0.22009
1328.95	0.23126	0.22176
1327.73	0.23281	0.22333
1326.52	0.23424	0.22479
1325.3	0.23539	0.22591
1324.09	0.23642	0.22684
1322.88	0.23737	0.22769
1321.68	0.23826	0.22848
1320.47	0.2392	0.22938
1319.27	0.24022	0.2304
1318.07	0.24158	0.23178
1316.87	0.24313	0.23331
1315.67	0.24507	0.23518
1314.48	0.2472	0.23722
1313.29	0.24946	0.23936
1312.1	0.25163	0.24147
1310.91	0.25372	0.24346
1309.73	0.25565	0.24524
1308.54	0.25766	0.24702
1307.36	0.25972	0.24884
1306.18	0.26193	0.25089
1305.01	0.26399	0.25289
1303.83	0.26589	0.25482
1302.66	0.26752	0.2565
1301.49	0.26912	0.25814
1300.32	0.27088	0.25986
1299.15	0.27278	0.26167
1297.99	0.27481	0.26356
1296.83	0.27671	0.26527
1295.67	0.27855	0.26693
1294.51	0.28024	0.26848
1293.35	0.28202	0.27018
1292.2	0.28388	0.27199
1291.05	0.28586	0.27397
1289.9	0.28784	0.27591
1288.75	0.2897	0.27771
1287.61	0.29159	0.27944
1286.46	0.2935	0.28114
1285.32	0.29572	0.28306
1284.18	0.29802	0.28507
1283.04	0.30035	0.28719
1281.91	0.30245	0.28919
1280.78	0.30429	0.29103
1279.64	0.30597	0.29274
1278.51	0.30761	0.29442
1277.39	0.30953	0.29628
1276.26	0.31147	0.29813
1275.14	0.31341	0.29993
1274.02	0.31505	0.30145
1272.9	0.3165	0.30278
1271.78	0.31788	0.30409
1270.66	0.31937	0.3055
1269.55	0.32137	0.30745
1268.44	0.32349	0.3095
1267.33	0.32576	0.31169
1266.22	0.32771	0.31346
1265.11	0.32952	0.31506
1264.01	0.33092	0.31614
1262.91	0.33235	0.31728
1261.81	0.33391	0.31862
1260.71	0.33558	0.32021
1259.61	0.33738	0.32209
1258.52	0.33907	0.32394
1257.43	0.34072	0.32576
1256.34	0.34222	0.32726
1255.25	0.34372	0.32869
1254.16	0.34526	0.32995
1253.08	0.34664	0.33109
1251.99	0.34779	0.33204
1250.91	0.34845	0.33259
1249.83	0.34879	0.33289
1248.76	0.34877	0.33285
1247.68	0.34867	0.33275
1246.61	0.34858	0.33275
1245.53	0.34843	0.33276
1244.47	0.34808	0.33276
1243.4	0.34747	0.33254
1242.33	0.34651	0.332
1241.27	0.34539	0.33114
1240.2	0.34418	0.33007
1239.14	0.34304	0.32898
1238.08	0.34192	0.32785
1237.03	0.34062	0.32668
1235.97	0.33927	0.32545
1234.92	0.33764	0.32393
1233.86	0.33605	0.32241
1232.81	0.33453	0.3209
1231.77	0.33319	0.31958
1230.72	0.33203	0.31849
1229.68	0.33086	0.31744
1228.63	0.32968	0.31643
1227.59	0.32837	0.3152
1226.55	0.32703	0.3139
1225.51	0.32598	0.31277
1224.48	0.32499	0.31168
1223.44	0.32441	0.31108
1222.41	0.32383	0.31052
1221.38	0.3232	0.31007
1220.35	0.32247	0.30957
1219.32	0.32156	0.30894
1218.3	0.32073	0.30836
1217.28	0.32002	0.30783
1216.25	0.31954	0.30744
1215.23	0.31925	0.30715
1214.21	0.31897	0.30679
1213.2	0.3187	0.30641
1212.18	0.31831	0.30589
1211.17	0.31788	0.30533
1210.16	0.31762	0.30502
1209.15	0.31736	0.30475
1208.14	0.31736	0.30488
1207.13	0.31734	0.30504
1206.13	0.3172	0.30515
1205.12	0.31703	0.30522
1204.12	0.31672	0.30501
1203.12	0.31647	0.30478
1202.12	0.31642	0.30455
1201.12	0.31647	0.30438
1200.13	0.31676	0.30442
1199.14	0.31706	0.30453
1198.14	0.31736	0.30474
1197.15	0.31766	0.30496
1196.17	0.31794	0.30519
1195.18	0.31834	0.3055
1194.19	0.31887	0.30591
1193.21	0.31948	0.30644
1192.23	0.32018	0.30711
1191.25	0.32079	0.30778
1190.27	0.32131	0.30844
1189.29	0.32177	0.30903
1188.32	0.32216	0.30956
1187.34	0.32268	0.31014
1186.37	0.32329	0.31077
1185.4	0.32397	0.31151
1184.43	0.3247	0.31231
1183.46	0.32527	0.31301
1182.5	0.32574	0.31364
1181.53	0.32604	0.31411
1180.57	0.32625	0.31448
1179.61	0.32649	0.31489
1178.65	0.32676	0.31533
1177.69	0.32709	0.31591
1176.73	0.32744	0.31658
1175.78	0.32777	0.31726
1174.82	0.32808	0.31791
1173.87	0.32847	0.31847
1172.92	0.32891	0.31895
1171.97	0.32952	0.3194
1171.02	0.33027	0.31985
1170.08	0.33106	0.32027
1169.13	0.33187	0.3207
1168.19	0.33256	0.32106
1167.25	0.33311	0.32136
1166.31	0.33359	0.32164
1165.37	0.33398	0.3219
1164.43	0.33441	0.32222
1163.5	0.33493	0.32263
1162.56	0.33547	0.32305
1161.63	0.33606	0.32348
1160.7	0.33661	0.32381
1159.77	0.33701	0.32396
1158.85	0.33739	0.32402
1157.92	0.33766	0.32394
1156.99	0.33793	0.32387
1156.07	0.33826	0.32392
1155.15	0.33859	0.32401
1154.23	0.33896	0.32424
1153.31	0.33933	0.3245
1152.39	0.33966	0.32474
1151.48	0.33998	0.32497
1150.56	0.34033	0.32519
1149.65	0.34069	0.32542
1148.74	0.34111	0.32565
1147.83	0.34156	0.32591
1146.92	0.34198	0.3261
1146.01	0.34237	0.32624
1145.1	0.34267	0.32633
1144.2	0.34287	0.32635
1143.3	0.34302	0.32644
1142.39	0.34307	0.32663
1141.5	0.34309	0.32688
1140.6	0.34302	0.32728
1139.7	0.34295	0.32768
1138.8	0.34281	0.32797
1137.91	0.34266	0.32823
1137.01	0.34252	0.32827
1136.12	0.34238	0.32825
1135.23	0.3423	0.32813
1134.34	0.34223	0.32796
1133.46	0.34218	0.32779
1132.57	0.34215	0.3276
1131.69	0.3421	0.32738
1130.8	0.34202	0.32715
1129.92	0.34192	0.32689
1129.04	0.34173	0.32661
1128.16	0.34155	0.32632
1127.28	0.3413	0.32602
1126.41	0.34106	0.32571
1125.53	0.34082	0.32533
1124.66	0.34059	0.32492
1123.78	0.34036	0.3244
1122.91	0.34013	0.32378
1122.04	0.33987	0.32311
1121.17	0.33954	0.32235
1120.31	0.33919	0.32156
1119.44	0.3387	0.32076
1118.58	0.33822	0.3199
1117.71	0.33768	0.31903
1116.85	0.33715	0.31812
1115.99	0.33671	0.31719
1115.13	0.33633	0.31626
1114.27	0.33602	0.31538
1113.42	0.33582	0.3146
1112.56	0.33564	0.31389
1111.71	0.33554	0.31335
1110.86	0.33543	0.31285
1110	0.33537	0.31246
1109.16	0.33532	0.3121
1108.31	0.33528	0.31176
1107.46	0.33526	0.31144
1106.61	0.33523	0.31115
1105.77	0.33521	0.31088
1104.92	0.3352	0.31067
1104.08	0.33523	0.31049
1103.24	0.33527	0.31037
1102.4	0.33548	0.31035
1101.56	0.33573	0.31038
1100.73	0.33614	0.31058
1099.89	0.33672	0.31094
1099.06	0.33735	0.31138
1098.22	0.33822	0.31218
1097.39	0.33909	0.31297
1096.56	0.3402	0.31412
1095.73	0.34135	0.31532
1094.9	0.34268	0.31674
1094.08	0.34417	0.31835
1093.25	0.34574	0.32001
1092.43	0.34757	0.32193
1091.6	0.34941	0.3238
1090.78	0.3514	0.32573
1089.96	0.35343	0.32762
1089.14	0.35551	0.3294
1088.32	0.35763	0.3311
1087.51	0.35978	0.3327
1086.69	0.36205	0.33418
1085.87	0.36433	0.33558
1085.06	0.36668	0.33686
1084.25	0.36905	0.3381
1083.44	0.37137	0.33931
1082.63	0.37362	0.34053
1081.82	0.37587	0.34184
1081.01	0.37797	0.34331
1080.21	0.38007	0.34493
1079.4	0.38219	0.34675
1078.6	0.38434	0.34875
1077.8	0.38651	0.35088
1076.99	0.38873	0.35311
1076.19	0.39097	0.35543
1075.39	0.3931	0.35773
1074.6	0.39523	0.36006
1073.8	0.39729	0.36242
1073.01	0.39926	0.36477
1072.21	0.40125	0.36713
1071.42	0.40322	0.36951
1070.63	0.40521	0.37184
1069.84	0.40716	0.37408
1069.05	0.4091	0.37622
1068.26	0.41102	0.37825
1067.47	0.4128	0.38008
1066.68	0.41459	0.38184
1065.9	0.41642	0.38352
1065.11	0.41826	0.38515
1064.33	0.42014	0.38675
1063.55	0.42218	0.38837
1062.77	0.42423	0.38997
1061.99	0.42621	0.39145
1061.21	0.42816	0.39291
1060.44	0.43002	0.39429
1059.66	0.43161	0.39548
1058.89	0.4332	0.39671
1058.11	0.43469	0.3979
1057.34	0.43615	0.39911
1056.57	0.43765	0.4004
1055.8	0.43926	0.40181
1055.03	0.44088	0.40324
1054.26	0.44245	0.4047
1053.5	0.44402	0.40617
1052.73	0.44552	0.40759
1051.97	0.44683	0.40887
1051.2	0.44814	0.41015
1050.44	0.44941	0.41134
1049.68	0.45067	0.41248
1048.92	0.45194	0.4136
1048.16	0.45329	0.41468
1047.4	0.45464	0.41573
1046.64	0.45591	0.41665
1045.89	0.45713	0.4175
1045.14	0.45833	0.41832
1044.38	0.45939	0.41901
1043.63	0.46045	0.4197
1042.88	0.4616	0.42045
1042.13	0.46283	0.42126
1041.38	0.46406	0.42206
1040.63	0.46546	0.42296
1039.88	0.46687	0.42386
1039.14	0.46819	0.42469
1038.39	0.46938	0.42541
1037.65	0.47057	0.42617
1036.91	0.47154	0.42682
1036.16	0.47246	0.42752
1035.42	0.47337	0.42835
1034.68	0.47426	0.42937
1033.94	0.47516	0.43051
1033.21	0.47599	0.43175
1032.47	0.47676	0.43309
1031.74	0.47754	0.43451
1031	0.47793	0.43556
1030.27	0.47831	0.43666
1029.54	0.4786	0.43766
1028.8	0.47874	0.43845
1028.07	0.47887	0.43926
1027.34	0.47901	0.4401
1026.62	0.47914	0.44095
1025.89	0.47927	0.44179
1025.16	0.47922	0.4426
1024.44	0.47918	0.44339
1023.72	0.47898	0.44406
1022.99	0.47856	0.44457
1022.27	0.47814	0.44506
1021.55	0.47767	0.44547
1020.83	0.47719	0.44586
1020.11	0.47672	0.44626
1019.39	0.47643	0.44669
1018.68	0.47614	0.44712
1017.96	0.4758	0.44746
1017.25	0.47539	0.44763
1016.53	0.47499	0.4478
1015.82	0.47431	0.44768
1015.11	0.4735	0.44743
1014.4	0.4727	0.4472
1013.69	0.47171	0.44683
1012.98	0.47072	0.44649
1012.27	0.46972	0.44619
1011.56	0.46865	0.44591
1010.86	0.46758	0.44566
1010.15	0.46633	0.44531
1009.45	0.46491	0.44484
1008.74	0.4635	0.44436
1008.04	0.46179	0.4436
1007.34	0.46001	0.44271
1006.64	0.45823	0.44177
1005.94	0.45642	0.44059
1005.24	0.45462	0.43935
1004.55	0.45282	0.43801
1003.85	0.45101	0.43646
1003.16	0.4492	0.43487
1002.46	0.44725	0.43308
1001.77	0.44515	0.4311
1001.08	0.44306	0.4291
1000.38	0.44081	0.42698
999.69	0.43849	0.42484
999.001	0.4362	0.4227
998.313	0.43392	0.42062
997.626	0.43165	0.41856
996.939	0.42938	0.4165
996.254	0.42698	0.41432
995.57	0.42459	0.41216
994.886	0.4221	0.40991
994.204	0.41933	0.40742
993.522	0.41658	0.40495
992.842	0.41374	0.4024
992.162	0.41079	0.39977
991.483	0.40787	0.39716
990.805	0.40496	0.39455
990.128	0.40206	0.39197
989.452	0.39918	0.3894
988.777	0.39619	0.38668
988.103	0.39317	0.38394
987.43	0.39018	0.38122
986.758	0.38699	0.37821
986.086	0.38381	0.37519
985.416	0.38067	0.37221
984.746	0.37764	0.3692
984.078	0.37463	0.36623
983.41	0.37169	0.36331
982.743	0.36893	0.36059
982.077	0.3662	0.3579
981.402	0.36346	0.35525
980.738	0.36068	0.35267
980.075	0.35792	0.35012
979.413	0.35513	0.34757
978.751	0.35228	0.345
978.091	0.34945	0.34247
977.431	0.34669	0.33996
976.772	0.34401	0.3375
976.114	0.34135	0.33506
975.457	0.33874	0.33262
974.801	0.33618	0.33018
974.146	0.33364	0.32776
973.492	0.33104	0.32524
972.838	0.32839	0.32265
972.186	0.32576	0.32008
971.534	0.32311	0.31747
970.883	0.32045	0.31485
970.233	0.31782	0.31226
969.584	0.31525	0.30976
968.936	0.31272	0.30732
968.289	0.31022	0.3049
967.642	0.30768	0.3025
966.996	0.30514	0.30012
966.352	0.30262	0.29776
965.708	0.29999	0.29531
965.065	0.29733	0.29283
964.422	0.2947	0.29038
963.781	0.29214	0.28794
963.141	0.28963	0.28553
962.492	0.28714	0.28314
961.853	0.28482	0.2809
961.215	0.28259	0.27874
960.578	0.28038	0.27659
959.942	0.27818	0.27452
959.306	0.27602	0.2725
958.672	0.27387	0.27049
958.038	0.27171	0.26849
957.405	0.26956	0.2665
956.773	0.26742	0.26453
956.142	0.26538	0.26263
955.511	0.26342	0.2608
954.882	0.26147	0.25899
954.253	0.25955	0.25721
953.625	0.25767	0.25548
952.998	0.25581	0.25375
952.372	0.25385	0.25195
951.746	0.25179	0.25004
951.122	0.24975	0.24816
950.498	0.24768	0.24622
949.875	0.24553	0.24419
949.253	0.24341	0.24218
948.632	0.24133	0.2402
948.011	0.23933	0.2383
947.391	0.23735	0.23641
946.772	0.2354	0.23456
946.154	0.23348	0.23277
945.537	0.23159	0.23099
944.921	0.22971	0.22923
944.296	0.22778	0.22738
943.681	0.22588	0.22554
943.067	0.22398	0.22372
942.454	0.22217	0.22189
941.841	0.22037	0.22007
941.23	0.21859	0.21827
940.619	0.21689	0.21657
940.009	0.21523	0.2149
939.399	0.21358	0.21325
938.791	0.21186	0.21159
938.183	0.2101	0.20992
937.576	0.20836	0.20826
936.97	0.20655	0.20656
936.365	0.20467	0.20477
935.76	0.2028	0.20301
935.156	0.20098	0.20126
934.553	0.19922	0.19952
933.951	0.19748	0.19781
933.35	0.19576	0.19611
932.749	0.19414	0.19447
932.149	0.19253	0.19286
931.55	0.19094	0.19126
930.951	0.18925	0.1896
930.354	0.18755	0.18794
929.757	0.18586	0.18631
929.161	0.18413	0.18462
928.565	0.18238	0.18292
927.971	0.18064	0.18124
927.377	0.17896	0.17958
926.775	0.17736	0.17794
926.183	0.17578	0.17632
925.592	0.17422	0.17472
925.001	0.17275	0.17316
924.411	0.1713	0.17161
923.822	0.16986	0.17008
923.233	0.16838	0.16856
922.645	0.16691	0.16706
922.058	0.16545	0.16557
921.472	0.16398	0.16414
920.887	0.16251	0.16274
920.302	0.16106	0.16136
919.718	0.15963	0.16
919.135	0.15824	0.15869
918.552	0.15687	0.15739
917.97	0.15551	0.1561
917.389	0.15409	0.15474
916.809	0.15268	0.15338
916.229	0.15129	0.15204
915.65	0.14983	0.15063
915.072	0.14834	0.14919
914.495	0.14687	0.14777
913.918	0.14542	0.14637
913.342	0.14398	0.145
912.767	0.14257	0.14365
912.192	0.14117	0.14231
911.619	0.13982	0.14107
911.046	0.13848	0.13985
910.473	0.13716	0.13864
909.902	0.13579	0.13743
909.322	0.1344	0.13621
908.752	0.13303	0.135
908.183	0.13166	0.13378
907.614	0.13026	0.13247
907.046	0.12887	0.13118
906.479	0.12751	0.1299
905.912	0.12626	0.12859
905.346	0.12504	0.12729
904.781	0.12384	0.126
904.216	0.12268	0.12474
903.653	0.12158	0.12349
903.089	0.12049	0.12226
902.527	0.11941	0.12104
901.965	0.11825	0.11983
901.404	0.11711	0.11863
900.844	0.11597	0.11745
900.284	0.1148	0.11628
899.726	0.1136	0.11514
899.167	0.11242	0.114
898.61	0.11125	0.11288
898.053	0.1101	0.11181
897.497	0.10896	0.11075
896.941	0.10783	0.1097
896.387	0.10673	0.10866
895.833	0.10566	0.10764
895.279	0.10459	0.10662
894.726	0.10354	0.10561
894.174	0.10251	0.10457
893.623	0.1015	0.10355
893.064	0.10049	0.10253
892.514	0.0995	0.1015
891.965	0.09851	0.10046
891.417	0.09754	0.09944
890.869	0.09658	0.09842
890.321	0.09561	0.09739
889.775	0.09465	0.09637
889.229	0.0937	0.09537
888.683	0.09274	0.09438
888.139	0.09178	0.09339
887.595	0.09082	0.09242
887.052	0.08988	0.09147
886.509	0.08893	0.09055
885.967	0.088	0.08964
885.426	0.08708	0.08875
884.885	0.0862	0.08787
884.345	0.08535	0.08702
883.806	0.08452	0.08618
883.267	0.0837	0.08534
882.729	0.08293	0.08448
882.192	0.08218	0.08362
881.655	0.08143	0.08278
881.119	0.08068	0.08192
880.584	0.07994	0.08101
880.049	0.0792	0.08012
879.515	0.07848	0.07924
878.982	0.07775	0.07836
878.449	0.07702	0.07749
877.917	0.07631	0.07663
877.378	0.07559	0.07579
876.847	0.07487	0.075
876.317	0.07415	0.07423
875.787	0.07344	0.07347
875.258	0.0727	0.07275
874.73	0.07194	0.07208
874.202	0.07119	0.07141
873.675	0.07044	0.07076
873.149	0.06969	0.07015
872.623	0.06894	0.06955
872.098	0.06821	0.06896
871.574	0.06748	0.06837
871.05	0.06681	0.06777
870.527	0.06614	0.06717
870.004	0.06548	0.06657
869.482	0.06482	0.06594
868.961	0.06415	0.06527
868.44	0.0635	0.06461
867.92	0.06285	0.06396
867.4	0.06215	0.06326
866.882	0.06145	0.06257
866.363	0.06076	0.06188
865.846	0.06007	0.0612
865.329	0.05938	0.06053
864.813	0.0587	0.05987
864.297	0.05803	0.05923
863.782	0.05739	0.0586
863.267	0.05678	0.058
862.753	0.05618	0.05742
862.232	0.05558	0.05684
861.72	0.05502	0.05629
861.208	0.05448	0.05575
860.696	0.05395	0.05523
860.185	0.05343	0.05471
859.675	0.05292	0.05418
859.166	0.05243	0.05365
858.657	0.05194	0.05312
858.148	0.05146	0.05259
857.64	0.05096	0.05205
857.133	0.05047	0.05151
856.626	0.04998	0.05098
856.12	0.04948	0.05045
855.615	0.04893	0.04996
855.11	0.04838	0.04947
854.606	0.04785	0.04899
854.102	0.0473	0.04852
853.599	0.04672	0.04807
853.097	0.04615	0.04763
852.595	0.04559	0.0472
852.094	0.04505	0.04674
851.593	0.04453	0.04627
851.093	0.04402	0.04579
850.593	0.04351	0.04532
850.094	0.04307	0.04481
849.596	0.04265	0.04428
849.098	0.04224	0.04376
848.601	0.04184	0.04324
848.104	0.04146	0.04269
847.601	0.0411	0.04214
847.106	0.04074	0.0416
846.611	0.04039	0.04107
846.117	0.03999	0.04053
845.623	0.03959	0.04
845.13	0.0392	0.03947
844.637	0.03881	0.03895
844.145	0.03837	0.03848
843.654	0.03794	0.03801
843.163	0.03751	0.03754
842.673	0.03709	0.0371
842.183	0.0367	0.03675
841.694	0.03631	0.03641
841.206	0.03593	0.03608
840.718	0.03557	0.03576
840.23	0.03527	0.03549
839.743	0.03497	0.03522
839.257	0.03468	0.03496
838.771	0.03439	0.03469
838.286	0.03414	0.03436
837.802	0.03388	0.03403
837.318	0.03363	0.0337
836.834	0.03337	0.03336
836.351	0.03309	0.03295
835.869	0.0328	0.03255
835.387	0.03252	0.03216
834.906	0.03223	0.03177
834.425	0.03189	0.0314
833.945	0.03156	0.03103
833.465	0.03123	0.03066
832.979	0.0309	0.0303
832.501	0.03056	0.02999
832.023	0.03022	0.02967
831.546	0.02989	0.02935
831.069	0.02956	0.02904
830.592	0.02923	0.02875
830.117	0.02891	0.02847
829.641	0.02859	0.02821
829.167	0.02827	0.02795
828.693	0.02796	0.02771
828.219	0.02765	0.02748
827.746	0.02735	0.02726
827.274	0.02705	0.02706
826.802	0.02677	0.02685
826.33	0.0265	0.02664
825.859	0.02624	0.02643
825.389	0.02597	0.02621
824.919	0.02571	0.02598
824.45	0.02545	0.02574
823.981	0.02519	0.02549
823.513	0.02494	0.02523
823.045	0.02464	0.02498
822.578	0.02434	0.02472
822.112	0.02404	0.02447
821.645	0.02375	0.02421
821.18	0.02345	0.02398
820.715	0.02315	0.02375
820.25	0.02286	0.02353
819.786	0.02257	0.02333
819.316	0.02232	0.02312
818.853	0.02211	0.02291
818.391	0.0219	0.02271
817.929	0.02169	0.02251
817.468	0.02151	0.0223
817.007	0.02138	0.02207
816.547	0.02125	0.02183
816.087	0.02111	0.02159
815.627	0.02099	0.02133
815.169	0.02087	0.02106
814.71	0.02076	0.02078
814.253	0.02064	0.0205
813.795	0.02053	0.02022
813.339	0.02039	0.01994
812.883	0.02025	0.01965
812.427	0.02012	0.01937
811.972	0.01998	0.0191
811.517	0.01979	0.01884
811.063	0.01958	0.01859
810.609	0.01938	0.01835
810.156	0.01918	0.01811
809.703	0.01894	0.0179
809.251	0.01867	0.01771
808.8	0.0184	0.01753
808.349	0.01813	0.01736
807.898	0.01786	0.01721
807.448	0.01758	0.0171
806.998	0.01731	0.017
806.549	0.01705	0.01692
806.094	0.01678	0.01684
805.646	0.01658	0.01682
805.198	0.01639	0.01681
804.751	0.01619	0.0168
804.305	0.016	0.0168
803.859	0.01585	0.01679
803.413	0.01572	0.01679
802.968	0.01559	0.01679
802.523	0.01547	0.01679
802.079	0.01534	0.01677
801.635	0.01522	0.0167
801.192	0.0151	0.01663
800.75	0.01498	0.01657
800.307	0.01486	0.01651
799.866	0.01471	0.01636
799.424	0.01456	0.01621
798.984	0.0144	0.01607
798.543	0.01425	0.01592
798.104	0.0141	0.0157
797.664	0.01394	0.01543
797.226	0.01378	0.01516
796.787	0.01363	0.01488
796.35	0.01348	0.01457
795.912	0.01337	0.01418
795.475	0.01326	0.01378
795.039	0.01314	0.01338
794.603	0.01303	0.01297
794.168	0.01295	0.01264
793.733	0.01286	0.01232
793.292	0.01278	0.012
792.858	0.0127	0.0117
792.424	0.01261	0.01148
791.991	0.01251	0.01141
791.559	0.01241	0.01135
791.127	0.01231	0.0113
790.695	0.01221	0.01128
790.264	0.01209	0.01132
789.833	0.01198	0.01137
789.403	0.01187	0.01144
788.973	0.01175	0.01153
788.544	0.01165	0.01156
788.115	0.01157	0.01155
787.687	0.01149	0.01153
787.259	0.0114	0.0115
786.832	0.01132	0.01146
786.405	0.01128	0.01136
785.978	0.01124	0.01124
785.552	0.01119	0.0111
785.127	0.01115	0.01096
784.701	0.01112	0.01082
784.277	0.01111	0.01069
783.853	0.01109	0.01055
783.429	0.01108	0.01041
783.006	0.01106	0.01028
782.583	0.01104	0.01018
782.16	0.01101	0.01009
781.739	0.01099	0.01001
781.317	0.01096	0.00993
780.896	0.01092	0.00986
780.47	0.01083	0.0098
780.049	0.01074	0.00975
779.63	0.01066	0.00969
779.211	0.01058	0.00964
778.792	0.01045	0.00959
778.374	0.01031	0.00954
777.956	0.01018	0.0095
777.538	0.01004	0.00944
777.122	0.00991	0.0094
776.705	0.00978	0.00938
776.289	0.00964	0.00937
775.873	0.00951	0.00936
775.458	0.00938	0.00935
775.044	0.00927	0.00935
774.629	0.00918	0.00936
774.216	0.00909	0.00937
773.802	0.009	0.00939
773.389	0.00891	0.00941
772.977	0.00888	0.00938
772.565	0.00886	0.00935
772.153	0.00884	0.00931
771.742	0.00882	0.00927
771.331	0.0088	0.00922
770.921	0.00883	0.00913
770.511	0.00886	0.00904
770.102	0.00889	0.00894
769.693	0.00892	0.00884
769.284	0.00894	0.00876
768.876	0.00896	0.00869
768.462	0.00898	0.00863
768.055	0.009	0.00858
767.648	0.00902	0.00853
767.242	0.00901	0.00852
766.836	0.00897	0.00854
766.43	0.00894	0.00858
766.025	0.00891	0.00862
765.621	0.00888	0.00867
765.216	0.00881	0.00873
764.813	0.00874	0.00879
764.409	0.00867	0.00886
764.006	0.0086	0.00892
763.604	0.00854	0.00897
763.201	0.00847	0.00897
762.8	0.00841	0.00895
762.399	0.00834	0.00892
761.998	0.00828	0.00887
761.597	0.00821	0.0088
761.197	0.00815	0.00867
760.798	0.00809	0.00853
760.398	0.00802	0.00838
760	0.00796	0.00822
759.601	0.00788	0.00806
759.203	0.00779	0.00791
758.806	0.0077	0.00776
758.409	0.00761	0.00762
758.012	0.00752	0.00749
757.616	0.00742	0.00738
757.22	0.00732	0.0073
756.819	0.00722	0.00723
756.424	0.00713	0.00719
756.029	0.00703	0.00716
755.635	0.00698	0.00714
755.241	0.00694	0.00713
754.848	0.0069	0.00714
754.455	0.00686	0.00715
754.063	0.00682	0.00717
753.67	0.00684	0.00719
753.279	0.00688	0.0072
752.887	0.00691	0.00721
752.496	0.00695	0.00721
752.106	0.00698	0.00719
751.716	0.00706	0.00717
751.326	0.00714	0.00712
750.937	0.00722	0.00706
750.548	0.0073	0.00699
750.159	0.00738	0.0069
749.771	0.00744	0.00678
749.384	0.00749	0.00665
748.996	0.00754	0.00651
748.609	0.0076	0.00638
748.223	0.00765	0.00624
747.837	0.00763	0.00608
747.451	0.0076	0.00593
747.066	0.00758	0.00579
746.681	0.00755	0.00566
746.297	0.00753	0.00554
745.912	0.00746	0.00543
745.523	0.00738	0.00533
745.14	0.00731	0.00524
744.757	0.00724	0.00516
744.374	0.00717	0.00508
743.992	0.00711	0.00503
743.611	0.00705	0.00499
743.229	0.00699	0.00495
742.848	0.00693	0.00491
742.468	0.00687	0.00487
742.087	0.00681	0.00484
741.708	0.00676	0.00481
741.328	0.0067	0.00479
740.949	0.00665	0.00476
740.571	0.0066	0.00473
740.192	0.00651	0.00471
739.815	0.00643	0.00469
739.437	0.00634	0.00468
739.06	0.00626	0.00466
738.683	0.00617	0.00464
738.307	0.00608	0.00465
737.931	0.00598	0.00467
737.556	0.00588	0.00468
737.18	0.00579	0.00469
736.806	0.0057	0.0047
736.431	0.00564	0.00473
736.057	0.0056	0.00479
735.684	0.00556	0.00484
735.31	0.00552	0.00489
734.937	0.00548	0.00494
734.56	0.00547	0.00501
734.187	0.0055	0.00509
733.816	0.00553	0.00519
733.444	0.00556	0.00529
733.073	0.00559	0.0054
732.703	0.00562	0.00552
732.332	0.00566	0.00563
731.963	0.00569	0.00575
731.593	0.00573	0.00588
731.224	0.00576	0.00602
730.855	0.00579	0.00617
730.487	0.00575	0.00627
730.119	0.0057	0.00637
729.751	0.00565	0.00648
729.384	0.00561	0.00658
729.017	0.00556	0.00667
728.651	0.00544	0.00674
728.284	0.00531	0.0068
727.919	0.00517	0.00685
727.553	0.00505	0.00689
727.188	0.00492	0.0069
726.823	0.0048	0.00691
726.459	0.00469	0.0069
726.095	0.00458	0.00688
725.732	0.00447	0.00685
725.368	0.00436	0.00681
725.005	0.00428	0.00675
724.643	0.00429	0.00664
724.281	0.00429	0.00653
723.919	0.00429	0.00641
723.552	0.00429	0.0063
723.191	0.00429	0.00619
722.831	0.00437	0.00599
722.47	0.00445	0.00578
722.11	0.00454	0.00558
721.751	0.00463	0.00538
721.391	0.00472	0.0052
721.033	0.00479	0.00499
720.674	0.00486	0.00476
720.316	0.00493	0.00455
719.958	0.005	0.00434
719.6	0.00507	0.00415
719.243	0.00513	0.00398
718.887	0.00512	0.00389
718.53	0.00512	0.00381
718.174	0.00511	0.00374
717.818	0.00511	0.00367
717.463	0.0051	0.00361
717.108	0.00505	0.00367
716.753	0.005	0.00377
716.399	0.00494	0.00387
716.045	0.00488	0.00398
715.692	0.00483	0.00409
715.338	0.00477	0.00421
714.985	0.00469	0.00437
714.633	0.00461	0.00452
714.281	0.00454	0.00468
713.929	0.00447	0.00483
713.577	0.00439	0.00499
713.221	0.00432	0.00509
712.87	0.00425	0.00518
712.52	0.00418	0.00526
712.17	0.00411	0.00534
711.82	0.00404	0.00541
711.47	0.00399	0.00547
711.121	0.00397	0.0055
710.772	0.00395	0.00552
710.424	0.00392	0.00554
710.076	0.0039	0.00555
709.728	0.00388	0.00555
709.381	0.00392	0.00554
709.034	0.00396	0.00554
708.687	0.00401	0.00552
708.341	0.00406	0.00551
707.995	0.00411	0.0055
707.649	0.00417	0.00547
707.304	0.00425	0.00541
706.959	0.00433	0.00535
706.614	0.00441	0.00529
706.27	0.0045	0.00524
705.926	0.00458	0.00519
705.582	0.00465	0.00509
705.239	0.00471	0.00497
704.895	0.00477	0.00485
704.553	0.00483	0.00474
704.21	0.00489	0.00463
703.868	0.00494	0.00452
703.527	0.00495	0.0044
703.18	0.00495	0.00429
702.839	0.00496	0.00417
702.499	0.00496	0.00405
702.158	0.00496	0.00393
701.818	0.00494	0.00383
701.479	0.00488	0.00378
701.139	0.00481	0.00373
700.8	0.00475	0.00368
700.462	0.00469	0.00362
700.123	0.00462	0.00356
699.785	0.00453	0.00355
699.447	0.00442	0.00354
699.11	0.00432	0.00354
698.773	0.00422	0.00354
698.436	0.00412	0.00353
698.1	0.00402	0.00353

## Sheet: Fig.3c(I)
Wavenumber (cm-1)	0 mM	5 mM	10 mM	20 mM	40 mM	60 mM	80 mM
1600.61	0	-0.01532	-0.82795	0.90376	0.44408	-0.92226	-0.40678
1598.85	0	-0.00117	0.27091	0.18045	0.59311	-0.1201	-0.19239
1597.09	0	0.00525	-0.12855	0.05021	0.42186	0.35534	-0.14655
1595.33	0	0.00975	0.06547	0.05391	-0.26009	-0.48463	0.08851
1593.57	0	0.0148	0.97233	0.0328	-0.38977	-0.63335	0.32636
1591.82	0	0.01752	-0.03294	0.28259	-0.000900095	-0.95943	0.58899
1590.07	0	0.01479	0.62969	-0.57633	0.01227	0.68508	0.92732
1588.33	0	0.00794	0.78159	0.01648	0.57121	-0.78697	-0.23863
1586.59	0	0.00413	0.20372	0.21783	-0.19056	0.5578	0.00808
1584.85	0	0.01044	0.45398	0.32861	-0.21153	-0.27233	0.35036
1583.12	0	0.02136	0.81678	-0.45993	0.14438	1.06405	0.67949
1581.39	0	0.01382	0.78417	-0.77212	0.60518	-0.40504	-0.42409
1579.67	0	-0.02953	-0.06847	0.19576	-0.32353	0.0252	-0.03225
1577.95	0	-0.09069	-0.76705	-0.97417	-0.59675	-0.87133	-1.2851
1576.23	0	-0.12502	-0.28879	-0.66203	-0.11731	-1.13919	-1.8884
1574.52	0	-0.10964	-1.33146	-1.44801	-1.1066	-0.69227	-1.93958
1572.81	0	-0.06384	0.32883	-0.86128	-0.54183	-0.76008	-0.97086
1571.1	0	-0.01853	0.26802	-0.02477	-0.25939	-0.4985	-0.10004
1569.4	0	0.01148	0.02316	0.64132	-0.06802	-0.1988	-0.36763
1567.7	0	0.02479	-1.05601	0.17941	0.04414	0.43851	-0.36435
1566.01	0	0.02335	0.17803	0.35271	0.04595	-0.23407	1.07082
1564.32	0	0.00519	-0.22065	0.24314	0.08018	0.00267	0.24026
1562.63	0	-0.03692	-0.51888	-0.17202	0.10716	-0.67467	0.01179
1560.94	0	-0.10784	0.28097	0.11277	-0.73226	-2.3717	-1.90975
1559.26	0	-0.18117	-0.65091	-0.77212	-1.08398	-1.56842	-2.88468
1557.59	0	-0.20562	-0.43774	-0.88584	-2.09616	-2.06382	-3.21672
1555.91	0	-0.15796	-0.56595	-0.52235	-0.969	-1.73309	-1.89344
1554.25	0	-0.08797	-0.27231	-0.80503	-1.13037	-1.46078	-1.441
1552.58	0	-0.02756	0.17332	-0.5915	-0.30738	-1.19782	-0.35913
1550.92	0	0.01597	0.21783	-0.22552	0.23862	0.17002	0.87279
1549.26	0	0.04122	0.4255	0.8331	0.5893	0.77308	0.96508
1547.6	0	0.05004	0.20593	0.04769	-0.37208	1.18408	0.58545
1545.95	0	0.04456	-0.95576	-0.44282	0.38505	1.13724	0.22611
1544.3	0	0.02871	-0.28281	-0.10495	0.02017	-0.38132	0.00146
1542.66	0	0.00677	0.1188	0.42937	-0.54241	-0.71401	0.17005
1541.02	0	-0.02352	-1.12105	-0.74557	-0.14483	-0.69861	-0.58019
1539.38	0	-0.04678	0.26421	0.11086	-0.37617	-0.30243	-1.26905
1537.75	0	-0.0606	-0.57795	0.03751	-0.67724	-0.16962	-0.18169
1536.11	0	-0.06215	-0.09352	0.69459	-0.354	-0.56364	-0.13094
1534.49	0	-0.04971	-0.59675	-0.69404	0.55887	-0.54354	-0.89098
1532.87	0	-0.02671	-0.28337	0.55961	-0.40611	-0.57967	-0.11371
1531.24	0	-0.00554	-0.53221	-1.00808	0.3284	-0.0855	0.51168
1529.63	0	0.00928	-0.16867	-0.74998	0.52061	0.22272	-0.34466
1528.01	0	0.01652	0.11249	-0.0613	0.40584	-0.01691	-0.33252
1526.4	0	0.01445	-0.41575	0.57173	0.47301	0.98367	0.27032
1524.8	0	0.00463	-0.23117	-0.04363	0.17913	1.06578	0.20073
1523.19	0	-0.00916	0.61155	0.06323	0.15516	-0.23086	0.32967
1521.59	0	-0.01952	-0.28796	0.02097	-0.23153	-0.39324	-0.20007
1520	0	-0.02123	0.00793	0.78524	-1.21299	-0.60965	-0.49979
1518.4	0	-0.0149	-0.22489	-0.39708	0.42663	0.07582	-0.46972
1516.81	0	-0.00976	-0.48982	-0.70549	0.47646	0.14062	0.01286
1515.23	0	-0.01273	-0.34809	-0.0325	0.55505	0.76808	-0.23475
1513.64	0	-0.02479	0.35801	-0.24667	-1.21349	-0.23396	-0.06499
1512.06	0	-0.04122	-0.31356	-0.11183	-0.34546	0.05114	-0.22306
1510.49	0	-0.05239	-0.22953	-0.44859	-0.9202	-0.89403	0.45671
1508.91	0	-0.04445	0.50789	-0.27663	-0.20667	-1.22896	-0.61193
1507.34	0	-0.01215	-0.63494	-0.05946	-0.14775	-0.27758	-0.40292
1505.78	0	0.02648	0.17124	0.07196	0.01698	-0.28406	0.73365
1504.21	0	0.04228	0.49507	-0.12783	0.40336	0.3603	0.90204
1502.65	0	0.02985	-0.16493	0.29375	0.35107	0.92118	0.17108
1501.1	0	0.00461	-0.30205	0.10118	0.06249	0.00981	0.22332
1499.54	0	-0.01308	-0.14703	0.14385	0.43648	0.16181	-0.2694
1497.99	0	-0.01111	-0.000744481	-0.1267	-0.47828	0.2287	-0.47484
1496.44	0	0.0083	0.5466	-0.34001	-0.00927	0.42202	-0.83635
1494.9	0	0.01984	-0.04289	-0.763	0.51722	0.39144	0.75387
1493.36	0	0.02045	0.04841	-0.24165	0.06567	0.90415	0.31077
1491.82	0	0.02177	0.40724	0.55388	-0.5966	-0.58266	0.14472
1490.28	0	0.03568	0.65173	0.07571	0.50714	0.52938	0.8734
1488.75	0	0.06437	0.28912	0.20722	0.67146	1.04983	1.06112
1487.23	0	0.08847	-0.08162	0.29662	0.78897	0.32592	1.43922
1485.7	0	0.10096	0.02421	0.59474	0.7671	1.38271	1.21579
1484.18	0	0.10814	0.45974	0.30096	1.01993	1.48874	0.47609
1482.66	0	0.11555	-0.18309	1.19853	0.61039	1.27358	2.20064
1481.14	0	0.12388	0.60961	1.28158	1.13238	1.76393	2.05963
1479.63	0	0.12391	0.26654	0.21022	1.20509	1.43091	2.33728
1478.12	0	0.10936	0.60342	-0.00316	0.95351	2.01595	2.01391
1476.61	0	0.08145	0.29699	0.6748	0.67772	0.35943	1.32143
1475.11	0	0.04864	0.60731	0.21256	-0.06088	0.73049	0.10626
1473.61	0	0.02301	-0.03344	0.3706	0.95808	0.27118	-0.12959
1472.11	0	0.02884	0.37697	0.34827	0.67184	-0.05283	0.61803
1470.62	0	0.05042	0.79838	0.30047	0.69398	0.67109	0.12462
1469.12	0	0.07266	0.62271	0.33039	1.14745	0.81691	0.80667
1467.64	0	0.08685	0.67667	0.48722	0.47708	0.8168	1.81324
1466.15	0	0.09466	0.02201	0.80942	-0.0613	0.62103	1.03648
1464.67	0	0.10073	0.71655	0.1266	1.21516	1.64518	0.81046
1463.19	0	0.1041	0.34473	0.42097	0.51407	0.87368	1.77881
1461.71	0	0.09904	0.05652	0.85287	0.64076	0.8352	1.31851
1460.24	0	0.08424	-0.38124	0.1807	0.80757	0.675	0.78754
1458.77	0	0.06592	-0.04788	-0.19606	1.418	1.13388	0.6664
1457.3	0	0.05766	0.66198	0.30882	0.48642	1.07452	0.00345
1455.84	0	0.07061	0.29453	-0.34786	0.45767	0.82126	0.96217
1454.37	0	0.09943	1.01115	0.15945	1.03021	1.31192	1.51076
1452.92	0	0.12735	0.59896	0.75843	1.36218	1.45974	1.80195
1451.46	0	0.14347	0.08087	1.08381	0.98375	1.4895	1.63703
1450.01	0	0.14702	0.36835	1.00566	0.93319	2.33282	1.96862
1448.56	0	0.14206	0.64779	0.27709	1.43029	1.26578	1.62817
1447.11	0	0.13877	-0.80907	0.38496	1.1433	1.71398	1.69234
1445.67	0	0.14024	0.4125	0.56796	0.83604	1.73387	1.84114
1444.22	0	0.14513	0.24361	0.77174	0.97558	1.92658	1.61876
1442.78	0	0.14818	0.61907	0.81601	0.97459	1.60075	1.83221
1441.35	0	0.14374	0.48157	0.32906	0.51805	2.37634	1.61806
1439.92	0	0.13238	-0.05084	-0.03417	1.27282	1.25657	1.89356
1438.49	0	0.11806	0.49679	0.64106	1.03326	1.54061	1.72921
1437.06	0	0.10704	0.1696	0.95935	1.069	1.10875	1.55518
1435.64	0	0.10375	0.32257	0.2604	0.8869	0.93299	1.69072
1434.21	0	0.1091	0.57664	0.0909	0.56922	1.60759	1.65641
1432.8	0	0.12025	0.02671	0.40292	1.2298	0.93662	1.61657
1431.38	0	0.13829	-0.12258	0.05381	1.2667	1.34772	1.59815
1429.97	0	0.15959	0.67335	0.14397	1.5225	1.77211	1.82905
1428.56	0	0.18079	0.30826	0.6448	1.90131	2.34023	2.21926
1427.15	0	0.19815	0.52528	1.3848	1.85089	1.96062	2.91434
1425.74	0	0.20555	0.61087	1.07017	1.67146	2.23422	3.06284
1424.34	0	0.20381	0.95245	0.70312	1.18525	2.57424	2.85039
1422.94	0	0.19398	1.13805	1.18335	1.57784	1.85357	2.78371
1421.55	0	0.17951	0.52695	0.55101	1.0659	1.68848	2.19967
1420.15	0	0.17113	0.42352	0.98955	1.30265	2.16892	2.13064
1418.76	0	0.171	0.22809	0.91981	1.20912	1.28394	2.06677
1417.37	0	0.18489	0.95997	0.95217	1.49426	1.57908	2.62591
1415.99	0	0.20097	0.71219	0.83932	1.36276	2.32807	2.45153
1414.61	0	0.21783	0.68311	1.11925	1.96016	2.24915	3.27034
1413.23	0	0.22899	0.93216	1.35026	1.88621	2.4172	2.58877
1411.85	0	0.23299	0.55796	1.15567	2.04484	2.19524	2.95469
1410.47	0	0.23187	0.36799	1.48242	2.28148	2.69403	3.01825
1409.1	0	0.22609	0.44295	0.85488	1.81762	2.61809	2.63587
1407.73	0	0.21859	1.03206	1.118	1.92887	2.25089	2.83886
1406.36	0	0.21197	0.64223	0.8539	1.3448	2.45076	2.83484
1405	0	0.2107	0.29947	0.99589	1.72636	2.27932	2.34279
1403.64	0	0.2156	0.92083	1.52129	1.71292	2.55479	2.67733
1402.28	0	0.22425	-0.03171	0.47168	2.32625	2.16386	3.01251
1400.93	0	0.22939	0.36067	0.86752	1.45856	2.09432	3.32318
1399.57	0	0.22652	0.26222	1.12215	2.20828	3.00067	3.18736
1398.22	0	0.21483	0.37145	0.86975	2.26325	2.88188	3.1014
1396.87	0	0.20063	0.39351	0.76108	1.73083	2.28834	2.72407
1395.53	0	0.19085	0.7828	0.83433	1.78413	1.66949	2.41801
1394.18	0	0.19078	0.43091	0.8229	1.6872	1.80063	2.779
1392.84	0	0.19867	0.39456	1.04542	1.65097	1.86444	2.5831
1391.51	0	0.21108	0.60219	1.14541	1.52892	2.53199	2.9242
1390.17	0	0.22232	0.51164	1.24955	1.31384	2.85764	3.18786
1388.84	0	0.22922	0.53646	1.05643	2.23846	2.58931	3.05216
1387.51	0	0.23061	0.45213	1.66029	1.4178	2.91412	2.86388
1386.18	0	0.22982	0.72422	0.90133	1.90693	2.4462	3.17257
1384.85	0	0.22974	1.06004	0.85112	1.61886	2.14924	2.84611
1383.53	0	0.23208	0.06884	1.01684	1.94334	2.76886	3.04639
1382.21	0	0.23346	0.21634	0.76288	2.17533	2.57479	3.02397
1380.89	0	0.2312	0.91	0.85791	1.71525	2.68841	2.74946
1379.58	0	0.22118	0.90433	0.73728	1.94347	2.3325	2.57969
1378.26	0	0.20485	0.94527	1.21011	1.79596	2.39327	2.32657
1376.96	0	0.18433	0.85957	0.62214	1.36178	2.27857	2.58078
1375.65	0	0.16745	0.2462	0.8986	0.98359	1.56861	1.90984
1374.34	0	0.15943	0.48584	0.95567	1.09649	1.8758	2.18912
1373.04	0	0.16399	0.55937	0.73358	1.56062	2.41814	2.08215
1371.74	0	0.17618	0.86689	0.41275	1.61264	1.86082	2.13016
1370.44	0	0.1902	0.30878	0.99882	2.08037	1.98223	2.15382
1369.15	0	0.19873	0.49549	1.10127	1.80697	2.21373	2.7838
1367.85	0	0.20202	0.59719	1.09628	1.9819	2.22392	2.8946
1366.56	0	0.19915	0.45676	0.87387	1.64574	1.91793	2.78053
1365.28	0	0.1953	0.07516	0.91695	1.33538	2.44346	3.09187
1363.99	0	0.19285	0.2176	0.84062	1.45872	2.09251	2.26734
1362.71	0	0.19828	0.23486	1.11286	1.61153	2.15843	2.41868
1361.43	0	0.21219	0.21235	0.4949	1.34141	1.94633	2.64009
1360.15	0	0.23345	0.85573	0.89752	2.19244	2.96474	3.18608
1358.87	0	0.25556	0.93733	1.33807	2.28978	2.98511	3.55572
1357.6	0	0.27363	0.92767	1.58894	2.22197	3.41148	3.78639
1356.33	0	0.28723	0.41327	1.5442	2.10657	3.39039	4.06445
1355.06	0	0.29484	0.80275	0.88272	2.26366	3.38696	3.58369
1353.79	0	0.29797	0.94412	1.03839	2.2964	2.90614	3.94408
1352.53	0	0.29536	0.58377	1.69	2.25289	3.10735	3.75706
1351.27	0	0.29082	1.13161	1.21803	2.42737	3.00906	3.64924
1350.01	0	0.28701	0.47339	1.34761	2.30172	2.95718	3.54236
1348.75	0	0.28667	0.74739	1.93477	2.52566	3.11043	4.06585
1347.49	0	0.28944	0.4763	0.97334	2.45674	3.09045	4.05224
1346.24	0	0.2926	0.98928	1.49805	2.50915	3.41976	3.70211
1344.99	0	0.29204	0.87926	1.69616	2.58512	3.39004	3.49482
1343.74	0	0.28601	0.91299	1.4434	2.16204	3.20086	3.90285
1342.5	0	0.27526	0.57536	1.41285	2.16915	3.23522	3.68474
1341.26	0	0.2638	0.65896	1.27831	2.15145	2.47645	3.29855
1340.02	0	0.25606	1.13274	0.92234	2.28682	3.10054	3.12357
1338.78	0	0.25497	0.41206	1.19893	2.34597	3.00631	3.25862
1337.54	0	0.26022	0.61595	1.28658	2.05751	3.14266	3.65885
1336.31	0	0.26891	0.89457	1.12187	1.93929	2.87029	3.99647
1335.08	0	0.27928	0.78541	1.2477	2.49838	2.98236	3.50283
1333.85	0	0.28882	0.64058	1.29327	2.21495	3.20574	3.85498
1332.62	0	0.29674	0.84461	0.93288	2.36597	2.9989	3.34581
1331.39	0	0.30178	0.61681	1.3461	2.65899	3.30208	3.81362
1330.17	0	0.30381	1.23406	1.45211	2.50502	3.06498	4.15866
1328.95	0	0.30327	1.20602	1.17813	2.53552	3.04591	4.05581
1327.73	0	0.30174	0.59942	1.03463	2.59791	3.2999	4.14916
1326.52	0	0.30137	1.21398	1.45464	2.43637	3.5798	3.81747
1325.3	0	0.3032	0.80179	1.36722	2.55781	3.5092	4.05725
1324.09	0	0.30614	0.82627	1.39284	2.44748	3.30614	3.68618
1322.88	0	0.30747	0.71302	1.20428	2.00548	3.57961	4.29213
1321.68	0	0.30584	0.82531	1.0161	2.54999	3.48519	4.50326
1320.47	0	0.30029	0.73187	1.40967	2.68163	3.19797	3.97891
1319.27	0	0.29308	0.75297	1.30317	2.17899	3.50109	3.9125
1318.07	0	0.28628	0.27725	1.25901	2.6564	3.49424	3.84105
1316.87	0	0.28273	0.99665	1.74005	2.57386	3.057	3.83102
1315.67	0	0.28307	1.07873	1.52325	2.30245	3.20245	3.71468
1314.48	0	0.28617	0.73959	1.46184	2.23586	3.37235	3.87478
1313.29	0	0.29112	0.99526	1.65748	2.70886	2.8945	3.60457
1312.1	0	0.29609	0.51606	1.34758	2.53177	3.034	3.96013
1310.91	0	0.30178	0.86084	0.96619	2.56022	3.53588	4.02982
1309.73	0	0.30774	0.85954	1.47359	2.56062	3.61503	3.91037
1308.54	0	0.31366	0.95815	1.31911	2.75482	3.46803	3.82913
1307.36	0	0.31801	0.60814	1.62027	2.30371	3.4403	4.09461
1306.18	0	0.31935	0.86331	1.1101	2.38144	3.39691	4.21466
1305.01	0	0.31861	0.94073	1.26284	2.92769	3.66987	4.22359
1303.83	0	0.31645	0.87642	1.70416	2.54747	3.63156	4.21642
1302.66	0	0.31461	0.87315	1.50506	2.41779	3.30048	4.27223
1301.49	0	0.3135	0.78538	1.21901	2.73501	3.29067	4.04256
1300.32	0	0.31386	0.79765	1.46662	2.43477	3.14678	3.93948
1299.15	0	0.31522	0.82528	1.47142	2.56749	3.28131	4.20074
1297.99	0	0.31735	0.90443	1.63627	2.308	3.40284	3.97395
1296.83	0	0.32025	0.77705	1.55712	2.68795	3.3954	4.02866
1295.67	0	0.32245	0.75751	1.52128	2.68033	3.52707	4.10378
1294.51	0	0.32314	0.7973	1.55033	2.66943	3.70932	4.26055
1293.35	0	0.32177	0.78741	1.60805	2.3934	3.58423	4.54321
1292.2	0	0.31923	0.72146	1.41233	2.5598	3.44609	4.12704
1291.05	0	0.31644	0.9249	1.38547	2.68283	3.50342	4.19509
1289.9	0	0.31521	0.65247	1.46517	2.52541	3.40407	3.84656
1288.75	0	0.31617	1.00616	1.71854	2.72069	3.35145	4.02763
1287.61	0	0.3196	0.91789	1.70658	2.73409	3.6668	3.99409
1286.46	0	0.32421	0.73836	1.63441	2.66827	3.59928	4.1136
1285.32	0	0.32927	1.08245	1.75619	2.72964	3.67993	4.16587
1284.18	0	0.33292	1.02972	1.60949	2.59159	3.59136	4.1997
1283.04	0	0.33401	0.79852	1.43083	2.74179	3.74585	4.63487
1281.91	0	0.33309	0.77483	1.41246	2.72895	3.67663	4.1158
1280.78	0	0.3305	0.61071	1.50277	2.56518	3.58838	4.35685
1279.64	0	0.3275	0.60477	1.42422	3.03027	3.84421	4.18629
1278.51	0	0.32443	0.87222	1.61458	2.75667	3.51886	4.39119
1277.39	0	0.32259	0.80902	1.7226	2.46021	3.47108	4.10197
1276.26	0	0.32082	0.87964	1.57355	2.56884	3.68896	4.15051
1275.14	0	0.31961	0.92547	1.67187	2.73414	3.61349	4.10346
1274.02	0	0.31833	0.86593	1.51276	2.65539	3.4884	4.13481
1272.9	0	0.31728	0.78545	1.3765	2.8268	3.32699	3.99673
1271.78	0	0.31613	0.85201	1.43059	2.64857	3.4863	4.19621
1270.66	0	0.31584	0.70287	1.62215	2.68942	3.52537	4.02631
1269.55	0	0.31594	0.69851	1.43376	2.74739	3.51487	4.3626
1268.44	0	0.31787	0.6235	1.40447	2.83507	3.52833	3.85173
1267.33	0	0.32143	0.89817	1.24734	2.54902	3.40755	4.25353
1266.22	0	0.32778	0.86211	1.33477	2.73136	3.82377	4.18073
1265.11	0	0.33511	0.82557	1.39025	2.56349	3.55478	4.38205
1264.01	0	0.34395	0.8467	1.5918	2.92674	4.02088	4.36675
1262.91	0	0.35102	0.92573	1.45062	2.88307	3.48554	4.29021
1261.81	0	0.3554	1.01347	1.77703	2.66871	3.69195	4.82332
1260.71	0	0.35646	1.13856	1.73963	3.24409	3.99709	4.59565
1259.61	0	0.35483	1.12153	1.81942	2.84286	3.78532	4.8149
1258.52	0	0.35241	0.92972	1.86347	2.90142	3.93383	4.41874
1257.43	0	0.35059	0.69339	1.85759	2.87696	3.87804	4.62756
1256.34	0	0.35275	0.83043	1.75183	2.88414	3.93532	4.61465
1255.25	0	0.35655	1.02286	1.79916	3.09949	3.80726	4.43858
1254.16	0	0.36317	0.84036	1.68604	3.01229	3.76351	4.75744
1253.08	0	0.36913	0.97849	1.6311	3.06835	4.05221	4.8633
1251.99	0	0.37393	1.13839	1.73149	3.19647	4.32331	4.77791
1250.91	0	0.37703	0.93737	1.72171	3.07993	4.0841	5.14259
1249.83	0	0.37879	1.01346	2.00457	3.37755	4.19426	5.12891
1248.76	0	0.38002	0.93912	1.85793	3.22179	4.31995	5.14867
1247.68	0	0.38004	1.01275	1.79459	2.97897	4.37811	5.06283
1246.61	0	0.37768	0.97096	1.88244	3.19075	4.26291	5.01193
1245.53	0	0.3726	0.81797	1.64025	3.0746	4.25012	4.68989
1244.47	0	0.36353	0.71613	1.72788	2.73852	4.08661	4.77667
1243.4	0	0.35314	1.16756	1.63714	2.94906	3.89558	4.45861
1242.33	0	0.34267	0.96498	1.73357	2.82173	3.63321	4.36143
1241.27	0	0.33526	0.729	1.67066	2.71328	3.72138	4.22045
1240.2	0	0.33112	0.62367	1.46292	2.48793	3.58761	4.52368
1239.14	0	0.32997	1.04233	1.70447	2.75173	3.71487	4.26992
1238.08	0	0.33116	0.78767	1.52246	2.67981	3.78569	4.35771
1237.03	0	0.33182	1.01134	1.64841	2.91117	3.6312	4.33955
1235.97	0	0.33361	0.99371	1.53767	2.73782	3.74474	4.42046
1234.92	0	0.33615	0.86493	1.46558	2.95347	3.70932	4.37055
1233.86	0	0.33952	0.9038	1.54929	2.79533	3.84791	4.57476
1232.81	0	0.34369	0.89328	1.58917	2.8114	3.92576	4.33365
1231.77	0	0.34656	1.11634	1.66456	3.10702	3.73533	4.59751
1230.72	0	0.34759	0.70656	1.66055	2.82186	3.81625	4.49996
1229.68	0	0.34658	0.87578	1.76866	2.86375	3.83304	4.49723
1228.63	0	0.34444	0.95297	1.52999	2.82146	3.66191	4.33571
1227.59	0	0.3438	0.90592	1.46285	2.90764	3.88518	4.57162
1226.55	0	0.34436	1.10735	1.71795	2.74678	3.89051	4.40674
1225.51	0	0.34734	1.30556	1.7831	2.94728	3.64194	4.32277
1224.48	0	0.35079	0.77438	1.65659	2.90623	3.80649	4.83567
1223.44	0	0.35258	1.0748	1.3236	2.6674	4.05882	4.64154
1222.41	0	0.3529	0.8899	1.80122	3.31707	3.91888	4.61932
1221.38	0	0.3501	1.02645	1.59001	2.93465	4.12299	4.58629
1220.35	0	0.34626	0.81415	1.62767	2.83077	3.84712	4.55843
1219.32	0	0.3416	0.84552	1.65156	2.97297	3.70528	4.53679
1218.3	0	0.33791	0.84334	1.48041	2.89984	3.60559	4.32387
1217.28	0	0.33558	0.84254	1.6115	2.94262	3.65348	4.42959
1216.25	0	0.33526	0.93054	1.42535	2.69813	3.62594	4.54885
1215.23	0	0.33644	0.88897	1.7923	2.93881	3.76851	4.63959
1214.21	0	0.33926	0.79262	1.63764	2.61143	3.77388	4.37923
1213.2	0	0.34298	0.98578	1.56674	2.81697	3.81219	4.50071
1212.18	0	0.34723	0.60655	1.65495	2.80772	3.8208	4.56597
1211.17	0	0.35183	0.89314	1.79251	2.96591	3.73769	4.67531
1210.16	0	0.35484	1.01876	1.72696	2.94804	3.91958	4.6043
1209.15	0	0.35677	0.93969	1.58329	3.16691	4.00622	4.58985
1208.14	0	0.35473	0.94082	1.68808	2.95778	3.87172	4.73805
1207.13	0	0.35058	1.07319	1.59957	2.78498	3.95967	4.43114
1206.13	0	0.34421	0.90518	1.59518	3.07216	3.86035	4.38788
1205.12	0	0.33776	0.84636	1.69845	2.8053	3.88154	4.34813
1204.12	0	0.33427	1.0388	1.76927	2.59275	3.752	4.25328
1203.12	0	0.33355	1.14928	1.52341	2.88978	3.54903	4.17259
1202.12	0	0.33764	0.80419	1.58974	2.6182	3.83251	4.27257
1201.12	0	0.34367	0.78052	1.73838	2.70943	3.69396	4.34617
1200.13	0	0.35042	1.00508	1.52248	2.76263	3.71782	4.41875
1199.14	0	0.35599	1.13451	1.75168	3.03336	4.01127	4.6523
1198.14	0	0.35916	1.11115	1.84773	3.19863	3.8955	4.89226
1197.15	0	0.36119	1.12256	1.56526	3.11425	3.96988	4.60357
1196.17	0	0.36275	0.83672	1.68701	3.17228	3.93365	4.85589
1195.18	0	0.36496	1.14202	1.72968	2.94995	4.13728	4.71095
1194.19	0	0.36808	0.92222	1.82432	3.0272	4.05029	4.82071
1193.21	0	0.37063	0.6634	1.8579	2.88792	4.35254	4.74882
1192.23	0	0.37167	1.06696	1.95158	3.09299	4.19271	4.81502
1191.25	0	0.37022	1.12144	1.67152	3.13361	4.24641	4.89725
1190.27	0	0.36595	1.09508	1.61274	2.9491	4.08536	4.82702
1189.29	0	0.36041	1.03621	1.85807	2.82792	3.89944	4.74496
1188.32	0	0.3538	1.00665	1.60523	2.94189	4.05247	4.73199
1187.34	0	0.3472	1.16555	1.71128	3.07682	3.88671	4.54692
1186.37	0	0.3406	0.93071	1.64199	2.73689	3.89562	4.35255
1185.4	0	0.33324	1.05027	1.54061	2.60871	3.73738	4.14465
1184.43	0	0.32546	0.96387	1.58895	2.64052	3.73978	4.5652
1183.46	0	0.31697	0.78949	1.50619	2.54518	3.38691	4.15131
1182.5	0	0.3085	1.00736	1.4951	2.66631	3.32624	4.02276
1181.53	0	0.30072	0.63823	1.61643	2.40972	3.3292	4.00044
1180.57	0	0.29348	0.61139	1.57169	2.43685	3.34164	4.00317
1179.61	0	0.28623	0.85405	1.64813	2.48928	3.24194	3.35348
1178.65	0	0.27864	0.64668	1.29868	2.19545	3.11688	3.71965
1177.69	0	0.2693	0.6131	1.29635	2.23293	2.95972	3.54945
1176.73	0	0.25939	0.61524	1.28931	2.12039	2.63402	3.38794
1175.78	0	0.24996	0.74089	0.99103	1.99352	2.81827	3.13562
1174.82	0	0.24243	0.60453	1.13831	2.02043	2.7512	3.16048
1173.87	0	0.23972	0.84012	1.13325	1.82935	2.72275	3.61682
1172.92	0	0.24123	0.62302	1.35648	2.18349	2.83273	3.13836
1171.97	0	0.2474	1.00223	0.9233	2.12265	2.76974	3.25846
1171.02	0	0.25647	0.805	1.24359	2.26356	2.61061	3.24007
1170.08	0	0.26616	0.77532	1.00355	2.33937	2.7955	3.34757
1169.13	0	0.27569	0.56245	1.29499	2.62856	3.12288	3.40622
1168.19	0	0.28373	0.83564	1.4426	2.36961	3.17006	3.64858
1167.25	0	0.29052	0.77718	1.50202	2.28338	3.37003	3.75082
1166.31	0	0.29658	0.98138	1.56083	2.54408	3.28861	3.78933
1165.37	0	0.30202	0.68983	1.41224	2.53897	3.33922	3.87438
1164.43	0	0.30779	0.87695	1.34406	2.50707	3.15197	3.95351
1163.5	0	0.31399	1.04273	1.33511	2.62035	3.61208	4.15023
1162.56	0	0.32175	0.72097	1.43085	2.73097	3.65057	4.18676
1161.63	0	0.33155	0.98415	1.54326	2.53826	3.68367	4.20522
1160.7	0	0.34438	0.83111	1.6594	2.84287	3.77048	4.45132
1159.77	0	0.36041	0.8012	1.9048	2.97485	4.07002	4.49474
1158.85	0	0.37903	0.96762	1.99202	3.12411	4.26373	4.82632
1157.92	0	0.39921	1.04794	1.82401	3.34332	4.43803	4.97064
1156.99	0	0.41914	1.38867	1.93066	3.48505	4.48011	5.5419
1156.07	0	0.4369	1.1543	2.13874	3.4866	4.62803	5.70352
1155.15	0	0.45212	1.08773	2.18288	3.66752	5.23128	5.87168
1154.23	0	0.46394	1.12551	2.2599	3.60919	5.21555	6.05358
1153.31	0	0.47368	1.04881	2.21513	4.0343	5.15658	6.33766
1152.39	0	0.48247	1.28717	2.45997	3.80791	5.44126	6.38678
1151.48	0	0.49077	1.34249	2.56924	4.12739	5.5178	6.45177
1150.56	0	0.49955	1.01302	2.40533	4.30231	5.58646	6.50901
1149.65	0	0.50834	1.61097	2.43484	4.45594	5.6569	6.5822
1148.74	0	0.51745	1.36705	2.45373	4.17996	5.53938	6.87546
1147.83	0	0.52618	1.24537	2.32219	4.24565	5.876	6.97421
1146.92	0	0.53483	1.35422	2.50421	4.46261	5.71968	7.05573
1146.01	0	0.54274	1.48708	2.74402	4.64171	5.79371	7.22194
1145.1	0	0.54885	1.29451	2.64458	4.29656	5.92368	7.22915
1144.2	0	0.55282	1.45432	2.7257	4.61393	5.99738	7.25231
1143.3	0	0.55328	1.42005	2.51454	4.45223	6.0923	7.16598
1142.39	0	0.54919	1.38478	2.81845	4.66688	6.00808	7.07204
1141.5	0	0.54281	1.41835	2.40708	4.40166	5.98034	7.0656
1140.6	0	0.53247	1.46519	2.36564	4.36169	5.99101	6.70524
1139.7	0	0.52237	1.47137	2.50306	4.34069	5.85428	6.54753
1138.8	0	0.51351	1.39987	2.75368	4.46618	5.50441	6.9482
1137.91	0	0.50585	1.31852	2.42022	4.15783	5.67176	6.54808
1137.01	0	0.50255	1.34045	2.31201	4.31252	5.57717	6.61174
1136.12	0	0.50075	1.30405	2.41616	4.53793	5.57175	6.56577
1135.23	0	0.50164	1.41653	2.45309	4.21722	5.50419	6.52925
1134.34	0	0.50431	1.36444	2.54262	4.2216	5.46155	6.65613
1133.46	0	0.50827	1.40108	2.47397	4.17568	5.5905	6.68236
1132.57	0	0.51386	1.57224	2.53596	3.95672	5.5731	6.52525
1131.69	0	0.52093	1.22867	2.54107	4.14477	5.69458	6.78703
1130.8	0	0.52912	1.72037	2.63157	4.30201	5.95736	6.92929
1129.92	0	0.5386	1.57672	2.53565	4.25333	5.94759	7.09015
1129.04	0	0.54794	1.42178	2.4815	4.4768	6.19049	7.10723
1128.16	0	0.55777	1.19893	2.7089	4.68303	6.24103	7.47614
1127.28	0	0.56708	1.43799	2.70853	4.8295	6.50467	7.28786
1126.41	0	0.57644	1.44765	2.78064	4.76667	6.47887	7.49691
1125.53	0	0.5872	1.68884	2.95954	4.7835	6.60899	7.55513
1124.66	0	0.59863	1.55113	2.80944	4.96969	6.62257	7.84449
1123.78	0	0.61204	1.65467	3.06089	5.43748	6.64923	7.96833
1122.91	0	0.62722	1.57637	3.00059	5.26963	6.92899	8.38457
1122.04	0	0.64328	1.74172	2.89844	5.22459	7.05847	8.25911
1121.17	0	0.66081	1.76016	3.19611	5.4746	7.28276	8.63862
1120.31	0	0.67986	1.92488	3.29058	5.82459	7.50736	8.732
1119.44	0	0.69925	1.97144	3.37136	5.99748	8.08586	9.17442
1118.58	0	0.72184	1.99003	3.47419	6.35062	7.92559	9.57525
1117.71	0	0.74644	1.92104	3.6113	5.92025	8.20949	9.57287
1116.85	0	0.77366	2.03017	3.51006	6.35798	8.63648	10.231
1115.99	0	0.80368	2.02289	3.70983	7.03504	9.10773	10.5963
1115.13	0	0.83477	2.18028	3.87867	6.87174	9.4767	10.9205
1114.27	0	0.86549	2.25954	3.9564	6.81104	9.46401	11.2522
1113.42	0	0.89516	2.34783	4.41179	7.25668	10.056	11.7172
1112.56	0	0.92276	2.37878	4.38008	7.39157	10.2486	12.2543
1111.71	0	0.9473	2.5232	4.57164	7.93254	10.638	12.3287
1110.86	0	0.97042	2.55738	4.58619	8.0504	10.8255	12.7017
1110	0	0.99163	2.66547	4.76348	8.09369	10.9739	13.3148
1109.16	0	1.01172	2.65555	4.82068	8.36187	11.2739	13.4837
1108.31	0	1.03095	2.70846	4.92053	8.61654	11.3467	13.4196
1107.46	0	1.04876	2.9499	4.88374	8.55498	11.541	13.7667
1106.61	0	1.06458	2.59036	5.05276	8.66207	11.853	13.9362
1105.77	0	1.07817	2.71284	4.98992	8.91067	12.0093	14.2672
1104.92	0	1.08888	2.89958	5.13141	9.01749	11.9307	14.5952
1104.08	0	1.09738	3.14344	5.30203	8.99171	12.2695	14.7108
1103.24	0	1.10278	2.62154	5.39559	8.99851	12.1308	14.5738
1102.4	0	1.10671	2.97824	5.28334	9.31968	12.1395	14.612
1101.56	0	1.10848	3.00705	5.45649	9.19393	12.1858	14.6586
1100.73	0	1.10822	3.0528	5.14575	9.01777	12.4304	14.7928
1099.89	0	1.10655	3.06905	5.08828	9.22727	12.1905	14.3723
1099.06	0	1.10378	2.99829	5.42253	9.23317	12.3252	14.463
1098.22	0	1.09873	2.95692	5.07289	9.32418	12.2063	14.6352
1097.39	0	1.09429	3.05639	5.21653	9.13431	12.2327	14.2528
1096.56	0	1.08782	2.67259	5.51726	9.08845	11.9892	14.2932
1095.73	0	1.08186	2.82855	5.10642	8.98852	12.0203	14.2187
1094.9	0	1.07551	2.88578	4.97625	9.08352	11.8731	14.3574
1094.08	0	1.06928	2.87291	5.19704	8.81645	11.7512	13.9033
1093.25	0	1.0644	2.95049	5.00643	8.92327	11.7231	14.1286
1092.43	0	1.06055	2.82845	5.37639	8.92527	11.6941	14.1545
1091.6	0	1.05975	2.82566	5.07028	8.8023	11.8463	13.8598
1090.78	0	1.0625	2.5168	5.01669	8.73276	11.7231	13.8298
1089.96	0	1.06897	2.86342	5.14556	9.03811	12.0229	14.1321
1089.14	0	1.08001	2.91705	5.15829	9.11789	12.0179	14.0542
1088.32	0	1.09567	2.87062	5.32923	9.1486	12.2941	14.3725
1087.51	0	1.11564	2.83191	5.1096	9.41956	12.3397	14.7349
1086.69	0	1.14152	2.8545	5.42438	9.57474	12.8172	15.1809
1085.87	0	1.17132	3.02697	5.77276	9.57957	13.0084	15.4405
1085.06	0	1.20559	3.18171	5.81193	10.0414	13.3072	15.8988
1084.25	0	1.24201	3.2266	5.92105	10.2399	13.6279	16.4587
1083.44	0	1.27819	3.59662	6.02061	10.5761	14.3645	16.8587
1082.63	0	1.31178	3.38988	6.12857	11.0144	14.5042	17.2957
1081.82	0	1.3408	3.57003	6.37172	11.1056	15.0821	17.5059
1081.01	0	1.36165	3.56303	6.42746	11.236	15.1176	18.0818
1080.21	0	1.37522	3.62708	6.40048	11.3239	15.2241	18.0325
1079.4	0	1.38096	3.72728	6.78823	11.263	15.4206	18.2595
1078.6	0	1.37955	3.60303	6.68079	11.5349	15.5323	18.3633
1077.8	0	1.37233	3.51969	6.64332	11.3727	15.4212	18.1504
1076.99	0	1.36083	3.4359	6.49677	11.1822	15.1834	17.8431
1076.19	0	1.34534	3.57178	6.42858	11.2914	14.9426	17.8262
1075.39	0	1.32716	3.38891	6.17208	10.9083	14.8605	17.5644
1074.6	0	1.30691	3.25309	6.31799	10.8876	14.5898	17.3599
1073.8	0	1.2849	3.31072	6.09828	10.5949	14.3742	16.9086
1073.01	0	1.26183	3.47414	6.10439	10.4109	13.9274	16.7201
1072.21	0	1.23911	3.08572	5.75761	10.1718	13.8818	16.3076
1071.42	0	1.21717	3.30914	5.78132	10.0871	13.6365	16.1621
1070.63	0	1.19744	3.12324	5.70267	10.0134	13.2139	15.8743
1069.84	0	1.18087	3.34207	5.68819	9.77108	13.0848	15.5919
1069.05	0	1.16785	3.31015	5.55324	9.9684	13.0435	15.3975
1068.26	0	1.15854	3.03232	5.50681	9.64814	12.7516	15.242
1067.47	0	1.15322	3.00949	5.44156	9.49379	12.9075	15.2118
1066.68	0	1.15121	2.95316	5.52206	9.4186	12.7121	15.2697
1065.9	0	1.15246	2.90738	5.26375	9.65546	12.879	15.2514
1065.11	0	1.15634	3.06975	5.60433	9.68379	12.7911	15.0538
1064.33	0	1.16246	3.07365	5.4045	9.68347	12.9704	15.241
1063.55	0	1.17092	3.15816	5.62066	9.79055	13.0476	15.382
1062.77	0	1.18051	2.94489	5.59923	9.89987	13.3297	15.3616
1061.99	0	1.19119	3.12043	5.70304	9.95763	13.1738	15.6941
1061.21	0	1.202	3.11731	5.6842	9.89459	13.4	15.81
1060.44	0	1.21228	3.29018	5.66237	10.1884	13.5903	16.0308
1059.66	0	1.22159	3.23395	6.05815	9.92521	13.4747	16.2994
1058.89	0	1.22949	3.09309	5.98405	10.3616	13.8307	16.2909
1058.11	0	1.23576	3.28214	5.77155	10.3198	13.6454	16.1787
1057.34	0	1.24051	3.1526	5.86242	10.2143	13.8011	16.2995
1056.57	0	1.24385	3.15617	5.84395	10.449	13.8878	16.3552
1055.8	0	1.24591	3.14923	5.91336	10.2908	13.8585	16.5821
1055.03	0	1.24734	3.2518	5.94216	10.2715	13.9325	16.4674
1054.26	0	1.24788	3.40209	6.00647	10.3777	13.9689	16.5366
1053.5	0	1.24823	3.47426	6.0162	10.3768	13.8636	16.4724
1052.73	0	1.24861	3.17437	5.9647	10.3238	13.9938	16.4173
1051.97	0	1.24906	3.17073	5.89802	10.4096	13.9218	16.2564
1051.2	0	1.24972	3.40307	5.91377	10.5336	14.167	16.5296
1050.44	0	1.2513	3.28027	6.00627	10.5123	13.9284	16.41
1049.68	0	1.25357	3.25061	5.94368	10.4266	13.8358	16.6498
1048.92	0	1.25675	3.33821	5.90623	10.4941	14.0079	16.5845
1048.16	0	1.26171	3.50808	5.98251	10.4316	13.8242	16.7204
1047.4	0	1.26784	3.54298	6.05128	10.5763	14.0324	16.7796
1046.64	0	1.27555	3.37684	5.82837	10.6115	14.0175	16.8921
1045.89	0	1.28449	3.19545	6.05428	10.5899	14.2552	16.9968
1045.14	0	1.29423	3.22136	6.13807	10.8263	14.4637	16.9874
1044.38	0	1.30447	3.51319	6.18889	10.8296	14.5169	17.2873
1043.63	0	1.31483	3.44351	6.50859	11.0254	14.751	17.4821
1042.88	0	1.32517	3.4003	6.53913	11.0457	14.6718	17.5578
1042.13	0	1.33549	3.49473	6.46202	11.2492	14.8812	17.8157
1041.38	0	1.34582	3.44257	6.32354	11.2077	14.8753	17.7016
1040.63	0	1.35654	3.50463	6.48309	11.2429	15.2561	17.9913
1039.88	0	1.36739	3.40198	6.41239	11.3859	15.1352	17.9839
1039.14	0	1.37819	3.73072	6.83081	11.5852	15.4479	18.3481
1038.39	0	1.38851	3.55722	6.59448	11.4223	15.6281	18.2625
1037.65	0	1.39708	3.61601	6.53269	11.8021	15.3808	18.4925
1036.91	0	1.40318	3.69901	6.82681	11.7732	15.6213	18.5062
1036.16	0	1.4058	3.62686	6.86183	11.7489	15.6946	18.6152
1035.42	0	1.40395	3.56539	6.85335	12.0613	15.6802	18.745
1034.68	0	1.39671	3.55161	6.59599	11.7628	15.7321	18.4954
1033.94	0	1.38505	3.67543	6.59375	11.3536	15.4391	18.2907
1033.21	0	1.36887	3.70148	6.56677	11.3886	15.1122	18.0414
1032.47	0	1.34895	3.3054	6.27895	11.2666	14.9855	17.9157
1031.74	0	1.32626	3.50865	6.52539	11.2266	14.6118	17.6782
1031	0	1.30277	3.41013	6.22842	10.8679	14.5156	17.1129
1030.27	0	1.27742	3.27391	6.09963	10.7063	14.3463	16.9965
1029.54	0	1.25122	3.29403	5.89637	10.5932	13.9188	16.5384
1028.8	0	1.22506	3.1256	5.95303	10.135	13.8106	16.1695
1028.07	0	1.19771	3.18447	5.67335	9.90914	13.4674	15.7765
1027.34	0	1.16949	3.16544	5.7005	9.78518	13.1186	15.452
1026.62	0	1.14092	3.02961	5.57387	9.23956	12.5733	15.0749
1025.89	0	1.1124	2.88654	5.21914	9.20519	12.3831	14.767
1025.16	0	1.08321	2.74913	5.3773	8.91438	11.9936	14.3191
1024.44	0	1.05492	2.72343	5.11324	8.92922	11.7898	14.0251
1023.72	0	1.02733	2.71927	4.98166	8.57631	11.4511	13.3576
1022.99	0	1.00014	2.59198	4.84907	8.29202	11.0083	13.2845
1022.27	0	0.97343	2.46943	4.55876	8.28836	10.7705	12.716
1021.55	0	0.94722	2.50344	4.67427	7.88484	10.6544	12.5681
1020.83	0	0.92085	2.38471	4.33486	7.54936	10.3186	12.1771
1020.11	0	0.8942	2.46284	4.3259	7.54562	9.95763	11.7387
1019.39	0	0.86855	2.45249	4.05363	7.17564	9.6306	11.4166
1018.68	0	0.84269	2.1508	4.06924	6.95589	9.26694	11.096
1017.96	0	0.81753	2.17244	4.00407	6.90748	9.22875	10.7072
1017.25	0	0.79372	2.22634	3.53584	6.57957	8.79355	10.4273
1016.53	0	0.77033	1.9384	3.76924	6.3469	8.6187	10.091
1015.82	0	0.74778	2.02725	3.59647	6.2175	8.14157	9.84939
1015.11	0	0.72551	1.80322	3.50076	6.03022	8.03284	9.60637
1014.4	0	0.70275	1.78757	3.4927	5.72219	7.97236	9.20771
1013.69	0	0.67908	1.86284	3.27976	5.55835	7.45279	8.92851
1012.98	0	0.65415	1.58597	3.14694	5.29344	7.083	8.73696
1012.27	0	0.62772	1.58073	3.03952	5.23838	6.95851	8.21979
1011.56	0	0.59948	1.44332	2.86683	4.90982	6.66956	7.66188
1010.86	0	0.57033	1.47434	2.71137	4.66885	6.15841	7.42801
1010.15	0	0.54028	1.48317	2.56569	4.45303	6.02027	6.98212
1009.45	0	0.50995	1.15395	2.34052	4.36902	5.6006	6.93702
1008.74	0	0.4806	1.27012	2.42234	4.04861	5.49249	6.21007
1008.04	0	0.45256	1.31188	2.08194	3.61354	5.00554	5.86574
1007.34	0	0.42634	1.22207	2.01161	3.54833	4.67994	5.37781
1006.64	0	0.4023	1.1555	2.07212	3.48049	4.34885	5.13908
1005.94	0	0.38219	0.94208	1.849	3.22621	4.18125	5.01177
1005.24	0	0.36428	0.93922	1.65469	3.03763	4.053	4.64654
1004.55	0	0.34895	0.87376	1.66015	2.75204	3.95581	4.58993
1003.85	0	0.33721	0.83698	1.65076	2.81146	3.62201	4.61627
1003.16	0	0.32731	0.93605	1.63742	2.82664	3.56859	4.17598
1002.46	0	0.31929	0.82922	1.56888	2.81936	3.47191	4.12864
1001.77	0	0.31291	0.75687	1.40684	2.58975	3.57166	4.11277
1001.08	0	0.30749	0.68823	1.55831	2.47785	3.25226	4.08649
1000.38	0	0.30198	0.61631	1.55262	2.50854	3.31414	3.92036
999.69	0	0.29629	0.89251	1.32476	2.49048	3.2794	3.97068
999.001	0	0.29071	0.76593	1.50883	2.37388	3.24917	3.8297
998.313	0	0.28462	0.62661	1.58631	2.2459	2.96358	3.58357
997.626	0	0.27853	0.76694	1.16489	2.2447	3.16402	3.78728
996.939	0	0.27246	0.6545	1.36747	2.36325	3.13636	3.531
996.254	0	0.2662	0.72651	1.26962	2.36764	3.08991	3.53637
995.57	0	0.25999	0.60144	1.33612	2.41533	2.71569	3.4607
994.886	0	0.25369	0.8181	1.1996	2.06938	2.88256	3.2543
994.204	0	0.24708	0.62849	1.30427	1.91218	3.06027	3.18969
993.522	0	0.2405	0.64481	1.16375	1.91397	2.72264	3.15424
992.842	0	0.23377	0.62907	1.05673	1.85575	2.55714	3.20529
992.162	0	0.22683	0.64513	1.12122	1.96094	2.56698	2.98898
991.483	0	0.21992	0.50126	1.24786	1.78039	2.33156	2.79943
990.805	0	0.21297	0.42123	0.89848	1.74957	2.41302	2.77728
990.128	0	0.20601	0.39296	0.94778	1.75804	2.26408	2.78443
989.452	0	0.19907	0.52395	0.91463	1.76423	2.10577	2.48406
988.777	0	0.19244	0.45274	1.05507	1.57526	2.09615	2.54364
988.103	0	0.18592	0.40612	0.91458	1.70249	2.01126	2.42781
987.43	0	0.17939	0.57247	0.72907	1.498	2.02366	2.25681
986.758	0	0.17415	0.66398	0.94372	1.28457	1.89576	2.16506
986.086	0	0.16905	0.37757	0.75575	1.43675	1.91738	2.12556
985.416	0	0.16403	0.41106	0.93657	1.5404	2.00397	2.44771
984.746	0	0.16063	0.59711	0.99386	1.24832	1.74669	2.25625
984.078	0	0.15727	0.55762	0.6162	1.21707	1.61673	2.27188
983.41	0	0.15386	0.55022	0.63453	1.39609	1.53055	2.06662
982.743	0	0.15026	0.35141	0.48445	1.18284	1.63491	2.01256
982.077	0	0.14669	0.31163	0.7917	1.07621	1.69934	1.90141
981.402	0	0.14243	0.43694	0.50289	1.25778	1.50576	1.93733
980.738	0	0.13664	0.21216	0.39862	1.22959	1.44989	1.73593
980.075	0	0.13088	0.30537	0.61414	0.92818	1.40906	1.67403
979.413	0	0.12465	0.4222	0.82296	0.77237	1.25926	1.68701
978.751	0	0.1176	0.395	0.62766	0.97495	1.03931	1.38075
978.091	0	0.11055	0.10136	0.61425	0.72511	1.29122	1.40958
977.431	0	0.10389	0.179	0.55302	0.96515	1.25621	1.43505
976.772	0	0.09765	0.1318	0.40999	0.61965	1.2454	1.28005
976.114	0	0.09145	0.14272	0.30192	0.89433	0.97401	1.29896
[truncated: 326 more rows]

## Sheet: Fig.3c(II)
Glucose concentration (mM)	Integrated absorbance (mOD cm-1)
[truncated: 6 more rows]

[truncated: 6 more sheets: Fig.3d(I), Fig.3d(II), Fig.3d(III), Fig.4b, Fig.4d, Fig.4f]
